# Supplementary material for: A new skink of the genus Scincella Mittleman, 1950 (Squamata, Scincidae) from Dak Lak Province, Vietnam
Source: Zookeys. 2026 Mar 31;1275:275–98. doi: 10.3897/zookeys.1275.178070 (PMC13058599; doi:10.3897/zookeys.1275.178070)
Supplement: XML Treatment for Scincella ngati [file zookeys.1275.178070-treatment1.xml]

<!DOCTYPE tp:taxon-treatment
  PUBLIC "-//TaxonX//DTD Taxonomic Treatment Publishing DTD v0 20100105//EN" "tax-treatment-NSO.dtd">
<tp:taxon-treatment xmlns:tp="http://www.plazi.org/taxpub"><tp:treatment-meta><kwd-group><label>Taxon classification</label><kwd>
                <named-content content-type="kingdom">Animalia</named-content>
              </kwd><kwd>
                <named-content content-type="order">Squamata</named-content>
              </kwd><kwd>
                <named-content content-type="family">Scincidae</named-content>
              </kwd></kwd-group><mixed-citation publication-type="journal"><person-group><name><surname>Pham</surname><given-names>Anh Van</given-names></name><name><surname>Do</surname><given-names>Dang Trong</given-names></name><name><surname>Nguyen</surname><given-names>Truong Quang</given-names></name><name><surname>Hoang</surname><given-names>Chung Van</given-names></name><name><surname>Nguyen</surname><given-names>Mai Hong Thi</given-names></name><name><surname>Le</surname><given-names>Minh</given-names></name><name><surname>Le</surname><given-names>Minh Duc</given-names></name><name><surname>Ziegler</surname><given-names>Thomas</given-names></name><name><surname>Pham</surname><given-names>Cuong The</given-names></name></person-group><article-title>A new skink of the genus <italic><tp:taxon-name><tp:taxon-name-part taxon-name-part-type="genus" reg="Scincella">Scincella</tp:taxon-name-part></tp:taxon-name></italic> Mittleman, 1950 (<tp:taxon-name><tp:taxon-name-part taxon-name-part-type="order" reg="Squamata">Squamata</tp:taxon-name-part></tp:taxon-name>, <tp:taxon-name><tp:taxon-name-part taxon-name-part-type="family" reg="Scincidae">Scincidae</tp:taxon-name-part></tp:taxon-name>) from Dak Lak Province, Vietnam</article-title><source>Zookeys</source><day>31</day><month>03</month><year>2026</year><volume>1275</volume><fpage>275</fpage><lpage>298</lpage><pub-id pub-id-type="doi">10.3897/zookeys.1275.178070</pub-id></mixed-citation></tp:treatment-meta><tp:nomenclature><tp:taxon-name><object-id xmlns:xlink="http://www.w3.org/1999/xlink" content-type="arpha" xlink:type="simple">5DB78964-C3C0-529D-B06A-B66E078B5773</object-id>
                    		<tp:taxon-name-part taxon-name-part-type="genus" reg="Scincella">Scincella</tp:taxon-name-part> <tp:taxon-name-part taxon-name-part-type="species" reg="ngati">ngati</tp:taxon-name-part>
                    	
                    		<object-id xmlns:xlink="http://www.w3.org/1999/xlink" content-type="zoobank" xlink:type="simple">https://zoobank.org/046DAFE3-F30E-4EF9-9BDD-BC2D688E962A</object-id>
                    	</tp:taxon-name><tp:taxon-status xmlns:xlink="http://www.w3.org/1999/xlink" xlink:type="simple">sp. nov.</tp:taxon-status><xref ref-type="fig" rid="F3">Figs 3</xref><xref ref-type="fig" rid="F4">, 4</xref><xref ref-type="fig" rid="F5">, 5</xref><xref ref-type="fig" rid="F6">, 6</xref></tp:nomenclature><tp:treatment-sec sec-type="Material examined"><title>Material examined.</title><p><bold><italic>Holotype</italic></bold>. • <abbrev xmlns:xlink="http://www.w3.org/1999/xlink" content-type="institution" xlink:title="Institute of Biology, Hanoi, Vietnam" xlink:type="simple">IB</abbrev> R.6445 (Field number PY2023.18) (Figs <xref ref-type="fig" rid="F3">3</xref>, <xref ref-type="fig" rid="F4">4</xref>, <xref ref-type="fig" rid="F5">5</xref>), adult male, collected on 20 May 2023 by Do et al. in the evergreen forest of Krong Trai <abbrev xmlns:xlink="http://www.w3.org/1999/xlink" xlink:title="Nature Reserve" xlink:type="simple">NR</abbrev> (<named-content xmlns:xlink="http://www.w3.org/1999/xlink" content-type="dwc:verbatimCoordinates" xlink:type="simple">13.84157, 108.57566</named-content>, at an elevation of 232 m a.s.l.), Dak Lak Province, Vietnam. <bold><italic>Paratypes</italic></bold>. • <abbrev xmlns:xlink="http://www.w3.org/1999/xlink" content-type="institution" xlink:title="Institute of Biology, Hanoi, Vietnam" xlink:type="simple">IB</abbrev> R.6446 (Field number PY2023.17), adult male; • <abbrev xmlns:xlink="http://www.w3.org/1999/xlink" content-type="institution" xlink:title="Institute of Biology, Hanoi, Vietnam" xlink:type="simple">IB</abbrev> R.6447 (Field number PY2023.19), adult male; • <abbrev xmlns:xlink="http://www.w3.org/1999/xlink" content-type="institution" xlink:title="Institute of Biology, Hanoi, Vietnam" xlink:type="simple">IB</abbrev> R.6448 (Field number PY2023.108), adult male; • <abbrev xmlns:xlink="http://www.w3.org/1999/xlink" content-type="institution" xlink:title="Institute of Biology, Hanoi, Vietnam" xlink:type="simple">IB</abbrev> R.6449 (Field number PY2023.16); • adult female, <abbrev xmlns:xlink="http://www.w3.org/1999/xlink" content-type="institution" xlink:title="Institute of Biology, Hanoi, Vietnam" xlink:type="simple">IB</abbrev> R.6450 (Field number PY2023.20); • adult female, <abbrev xmlns:xlink="http://www.w3.org/1999/xlink" content-type="institution" xlink:title="Institute of Biology, Hanoi, Vietnam" xlink:type="simple">IB</abbrev> R.6451 (Field number PY2023.21); • adult female, <abbrev xmlns:xlink="http://www.w3.org/1999/xlink" content-type="institution" xlink:title="Institute of Biology, Hanoi, Vietnam" xlink:type="simple">IB</abbrev> R.6452 (Field number PY2023.109); • adult female, all with the same data as the holotype.</p><fig id="F3" position="float" orientation="portrait"><object-id xmlns:xlink="http://www.w3.org/1999/xlink" content-type="doi" xlink:type="simple">10.3897/zookeys.1275.178070.figure3</object-id><object-id xmlns:xlink="http://www.w3.org/1999/xlink" content-type="arpha" xlink:type="simple">FAC8F4C1-95F1-50AA-82DA-F94E25757ABB</object-id><label>Figure 3.</label><caption><p>Holotype of <italic><tp:taxon-name><tp:taxon-name-part taxon-name-part-type="genus" reg="Scincella">Scincella</tp:taxon-name-part> <tp:taxon-name-part taxon-name-part-type="species" reg="ngati">ngati</tp:taxon-name-part></tp:taxon-name></italic> sp. nov. (<abbrev xmlns:xlink="http://www.w3.org/1999/xlink" content-type="institution" xlink:title="Institute of Biology, Hanoi, Vietnam" xlink:type="simple">IB</abbrev> R.6445) in life, adult male.</p></caption><graphic xmlns:xlink="http://www.w3.org/1999/xlink" xlink:href="zookeys-1275-275_article-178070__-g003.jpg" id="oo_1574601.jpg" position="float" orientation="portrait" xlink:type="simple"><uri content-type="original_file" xlink:type="simple">https://binary.pensoft.net/fig/1574601</uri></graphic></fig><fig id="F4" position="float" orientation="portrait"><object-id xmlns:xlink="http://www.w3.org/1999/xlink" content-type="doi" xlink:type="simple">10.3897/zookeys.1275.178070.figure4</object-id><object-id xmlns:xlink="http://www.w3.org/1999/xlink" content-type="arpha" xlink:type="simple">0310BCD3-4C92-5C77-B779-BD1BD9C1EAE2</object-id><label>Figure 4.</label><caption><p>Holotype of <italic><tp:taxon-name><tp:taxon-name-part taxon-name-part-type="genus" reg="Scincella">Scincella</tp:taxon-name-part> <tp:taxon-name-part taxon-name-part-type="species" reg="ngati">ngati</tp:taxon-name-part></tp:taxon-name></italic> sp. nov. (<abbrev xmlns:xlink="http://www.w3.org/1999/xlink" content-type="institution" xlink:title="Institute of Biology, Hanoi, Vietnam" xlink:type="simple">IB</abbrev> R.6445) in preservative. <bold>A</bold>. Dorsal view; <bold>B</bold>. Ventral view; <bold>C</bold>. Hemipenes in preservative.</p></caption><graphic xmlns:xlink="http://www.w3.org/1999/xlink" xlink:href="zookeys-1275-275_article-178070__-g004.jpg" id="oo_1574602.jpg" position="float" orientation="portrait" xlink:type="simple"><uri content-type="original_file" xlink:type="simple">https://binary.pensoft.net/fig/1574602</uri></graphic></fig><fig id="F5" position="float" orientation="portrait"><object-id xmlns:xlink="http://www.w3.org/1999/xlink" content-type="doi" xlink:type="simple">10.3897/zookeys.1275.178070.figure5</object-id><object-id xmlns:xlink="http://www.w3.org/1999/xlink" content-type="arpha" xlink:type="simple">23ADBED7-D2E4-537D-BBAE-79E07DEF9437</object-id><label>Figure 5.</label><caption><p>Holotype of <italic><tp:taxon-name><tp:taxon-name-part taxon-name-part-type="genus" reg="Scincella">Scincella</tp:taxon-name-part> <tp:taxon-name-part taxon-name-part-type="species" reg="ngati">ngati</tp:taxon-name-part></tp:taxon-name></italic> sp. nov. (<abbrev xmlns:xlink="http://www.w3.org/1999/xlink" content-type="institution" xlink:title="Institute of Biology, Hanoi, Vietnam" xlink:type="simple">IB</abbrev> R.6445). <bold>A</bold>. Lateral right view of head; <bold>B</bold>. Lateral left view of head; <bold>C</bold>. Dorsal view of head; <bold>D</bold>. Ventral view of head; <bold>E</bold>. Ventral view of forelimb; <bold>F</bold>. Ventral view of hindlimb.</p></caption><graphic xmlns:xlink="http://www.w3.org/1999/xlink" xlink:href="zookeys-1275-275_article-178070__-g005.jpg" id="oo_1574603.jpg" position="float" orientation="portrait" xlink:type="simple"><uri content-type="original_file" xlink:type="simple">https://binary.pensoft.net/fig/1574603</uri></graphic></fig><fig id="F6" position="float" orientation="portrait"><object-id xmlns:xlink="http://www.w3.org/1999/xlink" content-type="doi" xlink:type="simple">10.3897/zookeys.1275.178070.figure6</object-id><object-id xmlns:xlink="http://www.w3.org/1999/xlink" content-type="arpha" xlink:type="simple">8018737E-0916-52BB-A618-78FE5946CC80</object-id><label>Figure 6.</label><caption><p>Paratypes of <italic><tp:taxon-name><tp:taxon-name-part taxon-name-part-type="genus" reg="Scincella">Scincella</tp:taxon-name-part> <tp:taxon-name-part taxon-name-part-type="species" reg="ngati">ngati</tp:taxon-name-part></tp:taxon-name></italic> sp. nov. in life. <bold>A</bold>. Dorsolateral view (<abbrev xmlns:xlink="http://www.w3.org/1999/xlink" content-type="institution" xlink:title="Institute of Biology, Hanoi, Vietnam" xlink:type="simple">IB</abbrev> R. 6447, male) <bold>B</bold>. Dorsolateral view (<abbrev xmlns:xlink="http://www.w3.org/1999/xlink" content-type="institution" xlink:title="Institute of Biology, Hanoi, Vietnam" xlink:type="simple">IB</abbrev> R. 6452, female).</p></caption><graphic xmlns:xlink="http://www.w3.org/1999/xlink" xlink:href="zookeys-1275-275_article-178070__-g006.jpg" id="oo_1574604.jpg" position="float" orientation="portrait" xlink:type="simple"><uri content-type="original_file" xlink:type="simple">https://binary.pensoft.net/fig/1574604</uri></graphic></fig></tp:treatment-sec><tp:treatment-sec sec-type="Diagnosis"><title>Diagnosis.</title><p>The new species can be distinguished from other species of <italic><tp:taxon-name><tp:taxon-name-part taxon-name-part-type="genus" reg="Scincella">Scincella</tp:taxon-name-part></tp:taxon-name></italic> by a combination of the following characteristics: size medium (<abbrev xmlns:xlink="http://www.w3.org/1999/xlink" xlink:title="snout-vent length" xlink:type="simple">SVL</abbrev> ≤ 48.3 mm); primary temporals two; external ear opening without lobules; loreals two; supralabials seven (rarely eight); infralabials six; enlarged nuchals 0–2 on each side; midbody scales in 32–34 rows; dorsal scales smooth, in eight rows across the back; paravertebral scales 68–70, not widened; ventral scales in 64–68 rows; 10 or 11 smooth lamellae beneath finger IV and 16 or 17 beneath toe IV; toes not reaching the fingers when limbs adpressed along body; dorsal surface of body and tail bronze brown with a discontinuous black vertebral stripe, one scale wide, from middle of neck to tail base; a black stripe, two scales wide, interrupted by small pale spots, running from nostril to eye and extending from posterior margin of eye along upper part of flank and tail base.</p></tp:treatment-sec><tp:treatment-sec sec-type="Description of holotype"><title>Description of holotype.</title><p>Size medium (<abbrev xmlns:xlink="http://www.w3.org/1999/xlink" xlink:title="snout-vent length" xlink:type="simple">SVL</abbrev> 47.3 mm), tail long (<abbrev xmlns:xlink="http://www.w3.org/1999/xlink" xlink:title="tail length" xlink:type="simple">TaL</abbrev> 69.5 mm); head longer than wide (<abbrev xmlns:xlink="http://www.w3.org/1999/xlink" xlink:title="head length" xlink:type="simple">HL</abbrev> 8.5 mm, <abbrev xmlns:xlink="http://www.w3.org/1999/xlink" xlink:title="head width" xlink:type="simple">HW</abbrev> 5.8 mm); snout obtuse, round anteriorly; rostral wider than high, distinctly visible from above; supranasals absent; frontonasal wider than long, in contact with rostral, nasals, anterior loreals, and frontal; prefrontals in contact with each other; frontal narrowing posteriorly, approximately 1.1 times longer than the distance to the tip of snout, in contact with prefrontals, first and second supraoculars, and frontoparietals; frontoparietals in contact with each other anteriorly, bordered by frontal, three supraoculars, parietals, and interparietal; interparietal lozenge-shaped, with a transparent spot posteriorly; parietals in contact posteriorly, posterolateral border surrounded by three scales on each side and one nuchal scale; enlarged nuchals 1/0; nostril in center of nasal, in contact with rostral, frontonasal, loreal, first supralabial; loreals two, anterior loreal higher but narrower than posterior one; preocular three; presuboculars three; supraciliaries 7/6; supraoculars four, the first longest, the second widest, fourth supraocular followed by a small posterior supraocular and a small postocular; postocular two; postsuboculars three; primary temporals two, lower one in contact with sixth and seventh supralabials; secondary temporals two, upper one large, in contact with posterolateral border of parietal, overlapped by lower one and parietal; lower eyelid with an undivided, bearing elongated, horizontally oriented transparent window opaque window (palpebral disc), separated from supralabials by two rows of granular scales; supralabials 8/7, fifth and sixth below the eye; external ear opening present, anterior margin with indistinct lobules, tympanum deeply sunk; mental wider than long, round anteriorly, in contact with anterior infralabials and postmental; infralabials six, first small; postmental undivided, in contact with mental, first infralabials on each side, and first pair of chinshields; chinshields in three pairs, first pair in contact with each other medially, second pair separated from each other by a gular scale, and third pair separated from each other by three scales; midbody scales in 34 rows; dorsal scales smooth, in eight rows across the back; paravertebral scales 70, not widened; ventral scales smooth, in 68 rows; precloacals four, inner scales overlapping outer ones, central two enlarged, left one overlapped by right one; tail thick at base, medial subcaudals slightly widened. Limbs relatively developed (<abbrev xmlns:xlink="http://www.w3.org/1999/xlink" xlink:title="forelimb length" xlink:type="simple">FlL</abbrev> 0.25/<abbrev xmlns:xlink="http://www.w3.org/1999/xlink" xlink:title="snout-vent length" xlink:type="simple">SVL</abbrev>, <abbrev xmlns:xlink="http://www.w3.org/1999/xlink" xlink:title="hindlimb length" xlink:type="simple">HlL</abbrev>/<abbrev xmlns:xlink="http://www.w3.org/1999/xlink" xlink:title="snout-vent length" xlink:type="simple">SVL</abbrev> 0.38), pentadactyl, dorsal surface of digits covered by two scale rows on basal and by a single row on terminal phalanges; subdigital lamellae keeled, in one row under the digits, 11/11 under fourth finger and 17/17 under fourth toe; toes and fingers separated when adpressed along body, adpressed forelimb reaching the eye (Table <xref ref-type="table" rid="T3">3</xref>).</p><table-wrap id="T3" position="float" orientation="portrait"><label>Table 3.</label><caption><p>Morphological characteristics of <italic><tp:taxon-name><tp:taxon-name-part taxon-name-part-type="genus" reg="Scincella">Scincella</tp:taxon-name-part> <tp:taxon-name-part taxon-name-part-type="species" reg="ngati">ngati</tp:taxon-name-part></tp:taxon-name></italic> sp. nov. from Dak Lak Province, Vietnam.</p></caption><table><tbody><tr><th rowspan="1" colspan="1">Voucher</th><th rowspan="1" colspan="1"><abbrev xmlns:xlink="http://www.w3.org/1999/xlink" content-type="institution" xlink:title="Institute of Biology, Hanoi, Vietnam" xlink:type="simple">IB</abbrev> R.6445</th><th rowspan="1" colspan="1"><abbrev xmlns:xlink="http://www.w3.org/1999/xlink" content-type="institution" xlink:title="Institute of Biology, Hanoi, Vietnam" xlink:type="simple">IB</abbrev> R.6446</th><th rowspan="1" colspan="1"><abbrev xmlns:xlink="http://www.w3.org/1999/xlink" content-type="institution" xlink:title="Institute of Biology, Hanoi, Vietnam" xlink:type="simple">IB</abbrev> R.6447</th><th rowspan="1" colspan="1"><abbrev xmlns:xlink="http://www.w3.org/1999/xlink" content-type="institution" xlink:title="Institute of Biology, Hanoi, Vietnam" xlink:type="simple">IB</abbrev> R.6448</th><th rowspan="1" colspan="1"><abbrev xmlns:xlink="http://www.w3.org/1999/xlink" content-type="institution" xlink:title="Institute of Biology, Hanoi, Vietnam" xlink:type="simple">IB</abbrev> R.6449</th><th rowspan="1" colspan="1"><abbrev xmlns:xlink="http://www.w3.org/1999/xlink" content-type="institution" xlink:title="Institute of Biology, Hanoi, Vietnam" xlink:type="simple">IB</abbrev> R.6450</th><th rowspan="1" colspan="1"><abbrev xmlns:xlink="http://www.w3.org/1999/xlink" content-type="institution" xlink:title="Institute of Biology, Hanoi, Vietnam" xlink:type="simple">IB</abbrev> R.6451</th><th rowspan="1" colspan="1"><abbrev xmlns:xlink="http://www.w3.org/1999/xlink" content-type="institution" xlink:title="Institute of Biology, Hanoi, Vietnam" xlink:type="simple">IB</abbrev> R.6452</th><th rowspan="3" colspan="1">Min–Max</th></tr><tr><th rowspan="1" colspan="1">Type status</th><th rowspan="1" colspan="1">Holotype</th><th rowspan="1" colspan="1">Paratype</th><th rowspan="1" colspan="1">Paratype</th><th rowspan="1" colspan="1">Paratype</th><th rowspan="1" colspan="1">Paratype</th><th rowspan="1" colspan="1">Paratype</th><th rowspan="1" colspan="1">Paratype</th><th rowspan="1" colspan="1">Paratype</th></tr><tr><th rowspan="1" colspan="1">Sex</th><th rowspan="1" colspan="1">M</th><th rowspan="1" colspan="1">M</th><th rowspan="1" colspan="1">M</th><th rowspan="1" colspan="1">M</th><th rowspan="1" colspan="1">F</th><th rowspan="1" colspan="1">F</th><th rowspan="1" colspan="1">F</th><th rowspan="1" colspan="1">F</th></tr><tr><td rowspan="1" colspan="1">
                      <abbrev xmlns:xlink="http://www.w3.org/1999/xlink" xlink:title="snout-vent length" xlink:type="simple">SVL</abbrev>
                    </td><td rowspan="1" colspan="1">47.3</td><td rowspan="1" colspan="1">48.30</td><td rowspan="1" colspan="1">45</td><td rowspan="1" colspan="1">45.5</td><td rowspan="1" colspan="1">48.3</td><td rowspan="1" colspan="1">45.5</td><td rowspan="1" colspan="1">44.1</td><td rowspan="1" colspan="1">42.7</td><td rowspan="1" colspan="1">42.7–48.3</td></tr><tr><td rowspan="1" colspan="1">
                      <abbrev xmlns:xlink="http://www.w3.org/1999/xlink" xlink:title="tail length" xlink:type="simple">TaL</abbrev>
                    </td><td rowspan="1" colspan="1">69.5</td><td rowspan="1" colspan="1">64.7</td><td rowspan="1" colspan="1">69.8</td><td rowspan="1" colspan="1">11.4*</td><td rowspan="1" colspan="1">60.8</td><td rowspan="1" colspan="1">65.4</td><td rowspan="1" colspan="1">60.9</td><td rowspan="1" colspan="1">30.2*</td><td rowspan="1" colspan="1">60.8–69.8</td></tr><tr><td rowspan="1" colspan="1">
                      <abbrev xmlns:xlink="http://www.w3.org/1999/xlink" xlink:title="distance from posterior junction of forelimb and body wall to anterior junction of hindlimb and body wall" xlink:type="simple">AG</abbrev>
                    </td><td rowspan="1" colspan="1">25.3</td><td rowspan="1" colspan="1">24.9</td><td rowspan="1" colspan="1">24</td><td rowspan="1" colspan="1">24</td><td rowspan="1" colspan="1">25.5</td><td rowspan="1" colspan="1">23.7</td><td rowspan="1" colspan="1">23.5</td><td rowspan="1" colspan="1">22</td><td rowspan="1" colspan="1">22.0–25.5</td></tr><tr><td rowspan="1" colspan="1">
                      <abbrev xmlns:xlink="http://www.w3.org/1999/xlink" xlink:title="snout length" xlink:type="simple">SNL</abbrev>
                    </td><td rowspan="1" colspan="1">4.0</td><td rowspan="1" colspan="1">4.3</td><td rowspan="1" colspan="1">3.9</td><td rowspan="1" colspan="1">3.8</td><td rowspan="1" colspan="1">4.1</td><td rowspan="1" colspan="1">4.2</td><td rowspan="1" colspan="1">3.6</td><td rowspan="1" colspan="1">3.5</td><td rowspan="1" colspan="1">3.5–4.2</td></tr><tr><td rowspan="1" colspan="1">
                      <abbrev xmlns:xlink="http://www.w3.org/1999/xlink" xlink:title="distance from snout to anterior border of tympanum" xlink:type="simple">STL</abbrev>
                    </td><td rowspan="1" colspan="1">9.0</td><td rowspan="1" colspan="1">9.1</td><td rowspan="1" colspan="1">9.0</td><td rowspan="1" colspan="1">8.8</td><td rowspan="1" colspan="1">9.1</td><td rowspan="1" colspan="1">8.8</td><td rowspan="1" colspan="1">8.5</td><td rowspan="1" colspan="1">8.5</td><td rowspan="1" colspan="1">8.5–9.1</td></tr><tr><td rowspan="1" colspan="1">
                      <abbrev xmlns:xlink="http://www.w3.org/1999/xlink" xlink:title="snout-forelimb length" xlink:type="simple">SFlL</abbrev>
                    </td><td rowspan="1" colspan="1">17.6</td><td rowspan="1" colspan="1">17.6</td><td rowspan="1" colspan="1">16.7</td><td rowspan="1" colspan="1">17.2</td><td rowspan="1" colspan="1">17.8</td><td rowspan="1" colspan="1">17.2</td><td rowspan="1" colspan="1">16.5</td><td rowspan="1" colspan="1">16.5</td><td rowspan="1" colspan="1">16.5–17.8</td></tr><tr><td rowspan="1" colspan="1">ED</td><td rowspan="1" colspan="1">2.7</td><td rowspan="1" colspan="1">2.8</td><td rowspan="1" colspan="1">2.8</td><td rowspan="1" colspan="1">2.6</td><td rowspan="1" colspan="1">2.9</td><td rowspan="1" colspan="1">2.6</td><td rowspan="1" colspan="1">2.2</td><td rowspan="1" colspan="1">2.3</td><td rowspan="1" colspan="1">2.2–2.9</td></tr><tr><td rowspan="1" colspan="1">
                      <abbrev xmlns:xlink="http://www.w3.org/1999/xlink" xlink:title="head length" xlink:type="simple">HL</abbrev>
                    </td><td rowspan="1" colspan="1">8.5</td><td rowspan="1" colspan="1">8.6</td><td rowspan="1" colspan="1">8.3</td><td rowspan="1" colspan="1">8.5</td><td rowspan="1" colspan="1">8.6</td><td rowspan="1" colspan="1">8.2</td><td rowspan="1" colspan="1">8.1</td><td rowspan="1" colspan="1">8.0</td><td rowspan="1" colspan="1">8.0–8.6</td></tr><tr><td rowspan="1" colspan="1">
                      <abbrev xmlns:xlink="http://www.w3.org/1999/xlink" xlink:title="head width" xlink:type="simple">HW</abbrev>
                    </td><td rowspan="1" colspan="1">5.8</td><td rowspan="1" colspan="1">5.8</td><td rowspan="1" colspan="1">5.6</td><td rowspan="1" colspan="1">5.5</td><td rowspan="1" colspan="1">6.0</td><td rowspan="1" colspan="1">5.5</td><td rowspan="1" colspan="1">5.4</td><td rowspan="1" colspan="1">4.9</td><td rowspan="1" colspan="1">4.9–6</td></tr><tr><td rowspan="1" colspan="1">
                      <abbrev xmlns:xlink="http://www.w3.org/1999/xlink" xlink:title="head height" xlink:type="simple">HH</abbrev>
                    </td><td rowspan="1" colspan="1">4.9</td><td rowspan="1" colspan="1">4.7</td><td rowspan="1" colspan="1">4.2</td><td rowspan="1" colspan="1">4.6</td><td rowspan="1" colspan="1">4.5</td><td rowspan="1" colspan="1">4.8</td><td rowspan="1" colspan="1">4.2</td><td rowspan="1" colspan="1">3.9</td><td rowspan="1" colspan="1">3.9–4.9</td></tr><tr><td rowspan="1" colspan="1">TD</td><td rowspan="1" colspan="1">1.4</td><td rowspan="1" colspan="1">1.4</td><td rowspan="1" colspan="1">1.4</td><td rowspan="1" colspan="1">1.1</td><td rowspan="1" colspan="1">1.3</td><td rowspan="1" colspan="1">1.1</td><td rowspan="1" colspan="1">1.0</td><td rowspan="1" colspan="1">1.0</td><td rowspan="1" colspan="1">1–1.4</td></tr><tr><td rowspan="1" colspan="1">
                      <abbrev xmlns:xlink="http://www.w3.org/1999/xlink" xlink:title="forelimb length" xlink:type="simple">FlL</abbrev>
                    </td><td rowspan="1" colspan="1">12</td><td rowspan="1" colspan="1">12.2</td><td rowspan="1" colspan="1">11.3</td><td rowspan="1" colspan="1">11.3</td><td rowspan="1" colspan="1">12.3</td><td rowspan="1" colspan="1">11.5</td><td rowspan="1" colspan="1">10.5</td><td rowspan="1" colspan="1">10.8</td><td rowspan="1" colspan="1">10.5–12.3</td></tr><tr><td rowspan="1" colspan="1">HLL</td><td rowspan="1" colspan="1">17.8</td><td rowspan="1" colspan="1">18.3</td><td rowspan="1" colspan="1">17</td><td rowspan="1" colspan="1">17.1</td><td rowspan="1" colspan="1">18.3</td><td rowspan="1" colspan="1">17.2</td><td rowspan="1" colspan="1">15.4</td><td rowspan="1" colspan="1">15.2</td><td rowspan="1" colspan="1">15.2–18.3</td></tr><tr><td rowspan="1" colspan="1">
                      <abbrev xmlns:xlink="http://www.w3.org/1999/xlink" xlink:title="palpebral disc diameter" xlink:type="simple">PDD</abbrev>
                    </td><td rowspan="1" colspan="1">0.6</td><td rowspan="1" colspan="1">0.5</td><td rowspan="1" colspan="1">0.6</td><td rowspan="1" colspan="1">0.6</td><td rowspan="1" colspan="1">0.5</td><td rowspan="1" colspan="1">0.5</td><td rowspan="1" colspan="1">0.6</td><td rowspan="1" colspan="1">0.6</td><td rowspan="1" colspan="1">0.5–0.6</td></tr><tr><td rowspan="1" colspan="1">
                      <abbrev xmlns:xlink="http://www.w3.org/1999/xlink" xlink:title="supraoculars" xlink:type="simple">SO</abbrev>
                    </td><td rowspan="1" colspan="1">4/4</td><td rowspan="1" colspan="1">4/4</td><td rowspan="1" colspan="1">4/4</td><td rowspan="1" colspan="1">4/4</td><td rowspan="1" colspan="1">4/4</td><td rowspan="1" colspan="1">4/4</td><td rowspan="1" colspan="1">4/4</td><td rowspan="1" colspan="1">4/4</td><td rowspan="1" colspan="1">4</td></tr><tr><td rowspan="1" colspan="1">
                      <abbrev xmlns:xlink="http://www.w3.org/1999/xlink" xlink:title="enlarged nuchal scales" xlink:type="simple">NU</abbrev>
                    </td><td rowspan="1" colspan="1">1/0</td><td rowspan="1" colspan="1">1/1</td><td rowspan="1" colspan="1">1/1</td><td rowspan="1" colspan="1">1/2</td><td rowspan="1" colspan="1">1/1</td><td rowspan="1" colspan="1">1/1</td><td rowspan="1" colspan="1">2/1</td><td rowspan="1" colspan="1">1/1</td><td rowspan="1" colspan="1">0–2</td></tr><tr><td rowspan="1" colspan="1">
                      <abbrev xmlns:xlink="http://www.w3.org/1999/xlink" xlink:title="loreals" xlink:type="simple">LO</abbrev>
                    </td><td rowspan="1" colspan="1">2/2</td><td rowspan="1" colspan="1">2/2</td><td rowspan="1" colspan="1">2/2</td><td rowspan="1" colspan="1">2/2</td><td rowspan="1" colspan="1">2/2</td><td rowspan="1" colspan="1">2/2</td><td rowspan="1" colspan="1">2/2</td><td rowspan="1" colspan="1">2/2</td><td rowspan="1" colspan="1">2</td></tr><tr><td rowspan="1" colspan="1">
                      <abbrev xmlns:xlink="http://www.w3.org/1999/xlink" xlink:title="preoculars" xlink:type="simple">PR</abbrev>
                    </td><td rowspan="1" colspan="1">3/3</td><td rowspan="1" colspan="1">3/3</td><td rowspan="1" colspan="1">3/3</td><td rowspan="1" colspan="1">3/3</td><td rowspan="1" colspan="1">3/3</td><td rowspan="1" colspan="1">3/3</td><td rowspan="1" colspan="1">3/3</td><td rowspan="1" colspan="1">3/3</td><td rowspan="1" colspan="1">3</td></tr><tr><td rowspan="1" colspan="1">
                      <abbrev xmlns:xlink="http://www.w3.org/1999/xlink" xlink:title="presuboculars" xlink:type="simple">PRS</abbrev>
                    </td><td rowspan="1" colspan="1">3/3</td><td rowspan="1" colspan="1">3/3</td><td rowspan="1" colspan="1">3/3</td><td rowspan="1" colspan="1">3/3</td><td rowspan="1" colspan="1">2/2</td><td rowspan="1" colspan="1">3/3</td><td rowspan="1" colspan="1">2/3</td><td rowspan="1" colspan="1">3/3</td><td rowspan="1" colspan="1">2–3</td></tr><tr><td rowspan="1" colspan="1">
                      <abbrev xmlns:xlink="http://www.w3.org/1999/xlink" xlink:title="superciliaries" xlink:type="simple">SC</abbrev>
                    </td><td rowspan="1" colspan="1">7/6</td><td rowspan="1" colspan="1">7/7</td><td rowspan="1" colspan="1">7/7</td><td rowspan="1" colspan="1">7/7</td><td rowspan="1" colspan="1">7/6</td><td rowspan="1" colspan="1">7/7</td><td rowspan="1" colspan="1">7/7</td><td rowspan="1" colspan="1">7/7</td><td rowspan="1" colspan="1">7</td></tr><tr><td rowspan="1" colspan="1">
                      <abbrev xmlns:xlink="http://www.w3.org/1999/xlink" xlink:title="postoculars" xlink:type="simple">PO</abbrev>
                    </td><td rowspan="1" colspan="1">3/3</td><td rowspan="1" colspan="1">3/3</td><td rowspan="1" colspan="1">3/3</td><td rowspan="1" colspan="1">3/3</td><td rowspan="1" colspan="1">3/3</td><td rowspan="1" colspan="1">3/3</td><td rowspan="1" colspan="1">4/3</td><td rowspan="1" colspan="1">3/3</td><td rowspan="1" colspan="1">3–4</td></tr><tr><td rowspan="1" colspan="1">
                      <abbrev xmlns:xlink="http://www.w3.org/1999/xlink" xlink:title="postsuboculars" xlink:type="simple">PSO</abbrev>
                    </td><td rowspan="1" colspan="1">3/3</td><td rowspan="1" colspan="1">3/3</td><td rowspan="1" colspan="1">3/3</td><td rowspan="1" colspan="1">3/3</td><td rowspan="1" colspan="1">3/3</td><td rowspan="1" colspan="1">3/3</td><td rowspan="1" colspan="1">3/3</td><td rowspan="1" colspan="1">3/3</td><td rowspan="1" colspan="1">3</td></tr><tr><td rowspan="1" colspan="1">
                      <abbrev xmlns:xlink="http://www.w3.org/1999/xlink" xlink:title="primary temporals" xlink:type="simple">PT</abbrev>
                    </td><td rowspan="1" colspan="1">2/2</td><td rowspan="1" colspan="1">1/2</td><td rowspan="1" colspan="1">2/2</td><td rowspan="1" colspan="1">2</td><td rowspan="1" colspan="1">2/2</td><td rowspan="1" colspan="1">2/2</td><td rowspan="1" colspan="1">2/2</td><td rowspan="1" colspan="1">2/2</td><td rowspan="1" colspan="1">1–2</td></tr><tr><td rowspan="1" colspan="1">
                      <abbrev xmlns:xlink="http://www.w3.org/1999/xlink" xlink:title="secondary temporals" xlink:type="simple">ST</abbrev>
                    </td><td rowspan="1" colspan="1">2/2</td><td rowspan="1" colspan="1">2/2</td><td rowspan="1" colspan="1">2/2</td><td rowspan="1" colspan="1">2/2</td><td rowspan="1" colspan="1">2/2</td><td rowspan="1" colspan="1">2/2</td><td rowspan="1" colspan="1">2/2</td><td rowspan="1" colspan="1">2/2</td><td rowspan="1" colspan="1">2</td></tr><tr><td rowspan="1" colspan="1">
                      <abbrev xmlns:xlink="http://www.w3.org/1999/xlink" xlink:title="supralabials" xlink:type="simple">SL</abbrev>
                    </td><td rowspan="1" colspan="1">8/7</td><td rowspan="1" colspan="1">7/7</td><td rowspan="1" colspan="1">7/7</td><td rowspan="1" colspan="1">7/7</td><td rowspan="1" colspan="1">7/7</td><td rowspan="1" colspan="1">7/7</td><td rowspan="1" colspan="1">7/7</td><td rowspan="1" colspan="1">7/7</td><td rowspan="1" colspan="1">7–8</td></tr><tr><td rowspan="1" colspan="1">
                      <abbrev xmlns:xlink="http://www.w3.org/1999/xlink" xlink:title="infralabials" xlink:type="simple">IF</abbrev>
                    </td><td rowspan="1" colspan="1">6/6</td><td rowspan="1" colspan="1">6/6</td><td rowspan="1" colspan="1">6/6</td><td rowspan="1" colspan="1">6/6</td><td rowspan="1" colspan="1">6/6</td><td rowspan="1" colspan="1">6/6</td><td rowspan="1" colspan="1">6/6</td><td rowspan="1" colspan="1">6/6</td><td rowspan="1" colspan="1">6</td></tr><tr><td rowspan="1" colspan="1">
                      <abbrev xmlns:xlink="http://www.w3.org/1999/xlink" xlink:title="chinshields" xlink:type="simple">CH</abbrev>
                    </td><td rowspan="1" colspan="1">3</td><td rowspan="1" colspan="1">3</td><td rowspan="1" colspan="1">3</td><td rowspan="1" colspan="1">3</td><td rowspan="1" colspan="1">3</td><td rowspan="1" colspan="1">3</td><td rowspan="1" colspan="1">3</td><td rowspan="1" colspan="1">3</td><td rowspan="1" colspan="1">3</td></tr><tr><td rowspan="1" colspan="1">
                      <abbrev xmlns:xlink="http://www.w3.org/1999/xlink" xlink:title="midbody scale rows" xlink:type="simple">MBSR</abbrev>
                    </td><td rowspan="1" colspan="1">34</td><td rowspan="1" colspan="1">32</td><td rowspan="1" colspan="1">32</td><td rowspan="1" colspan="1">32</td><td rowspan="1" colspan="1">34</td><td rowspan="1" colspan="1">32</td><td rowspan="1" colspan="1">32</td><td rowspan="1" colspan="1">32</td><td rowspan="1" colspan="1">32–34</td></tr><tr><td rowspan="1" colspan="1">
                      <abbrev xmlns:xlink="http://www.w3.org/1999/xlink" xlink:title="paravertebral scale rows" xlink:type="simple">PVSR</abbrev>
                    </td><td rowspan="1" colspan="1">70</td><td rowspan="1" colspan="1">67</td><td rowspan="1" colspan="1">69</td><td rowspan="1" colspan="1">68</td><td rowspan="1" colspan="1">70</td><td rowspan="1" colspan="1">70</td><td rowspan="1" colspan="1">70</td><td rowspan="1" colspan="1">70</td><td rowspan="1" colspan="1">68–70</td></tr><tr><td rowspan="1" colspan="1">
                      <abbrev xmlns:xlink="http://www.w3.org/1999/xlink" xlink:title="dorsal scale rows between dorsolateral stripes" xlink:type="simple">DBR</abbrev>
                    </td><td rowspan="1" colspan="1">8</td><td rowspan="1" colspan="1">8</td><td rowspan="1" colspan="1">8</td><td rowspan="1" colspan="1">8</td><td rowspan="1" colspan="1">8</td><td rowspan="1" colspan="1">8</td><td rowspan="1" colspan="1">8</td><td rowspan="1" colspan="1">8</td><td rowspan="1" colspan="1">8</td></tr><tr><td rowspan="1" colspan="1">
                      <abbrev xmlns:xlink="http://www.w3.org/1999/xlink" xlink:title="ventral scale rows" xlink:type="simple">VSR</abbrev>
                    </td><td rowspan="1" colspan="1">68</td><td rowspan="1" colspan="1">64</td><td rowspan="1" colspan="1">68</td><td rowspan="1" colspan="1">64</td><td rowspan="1" colspan="1">67</td><td rowspan="1" colspan="1">69</td><td rowspan="1" colspan="1">66</td><td rowspan="1" colspan="1">64</td><td rowspan="1" colspan="1">64–68</td></tr><tr><td rowspan="1" colspan="1">
                      <abbrev xmlns:xlink="http://www.w3.org/1999/xlink" xlink:title="enlarged precloacal scales" xlink:type="simple">PrC</abbrev>
                    </td><td rowspan="1" colspan="1">2</td><td rowspan="1" colspan="1">2</td><td rowspan="1" colspan="1">2</td><td rowspan="1" colspan="1">2</td><td rowspan="1" colspan="1">2</td><td rowspan="1" colspan="1">2</td><td rowspan="1" colspan="1">2</td><td rowspan="1" colspan="1">2</td><td rowspan="1" colspan="1">2</td></tr><tr><td rowspan="1" colspan="1">
                      <abbrev xmlns:xlink="http://www.w3.org/1999/xlink" xlink:title="subdigital lamellae on fourth finger" xlink:type="simple">FL4</abbrev>
                    </td><td rowspan="1" colspan="1">11/11</td><td rowspan="1" colspan="1">10/10</td><td rowspan="1" colspan="1">10/11</td><td rowspan="1" colspan="1">10/10</td><td rowspan="1" colspan="1">10/10</td><td rowspan="1" colspan="1">10/10</td><td rowspan="1" colspan="1">10/10</td><td rowspan="1" colspan="1">10/10</td><td rowspan="1" colspan="1">10–11</td></tr><tr><td rowspan="1" colspan="1">
                      <abbrev xmlns:xlink="http://www.w3.org/1999/xlink" xlink:title="subdigital lamellae on fourth toe" xlink:type="simple">TL4</abbrev>
                    </td><td rowspan="1" colspan="1">17/17</td><td rowspan="1" colspan="1">16/16</td><td rowspan="1" colspan="1">16/16</td><td rowspan="1" colspan="1">17/17</td><td rowspan="1" colspan="1">17/17</td><td rowspan="1" colspan="1">17/17</td><td rowspan="1" colspan="1">17/16</td><td rowspan="1" colspan="1">16/16</td><td rowspan="1" colspan="1">16–17</td></tr><tr><td rowspan="1" colspan="1">PE</td><td rowspan="1" colspan="1">Yes</td><td rowspan="1" colspan="1">Yes</td><td rowspan="1" colspan="1">Yes</td><td rowspan="1" colspan="1">Yes</td><td rowspan="1" colspan="1">Yes</td><td rowspan="1" colspan="1">Yes</td><td rowspan="1" colspan="1">Yes</td><td rowspan="1" colspan="1">Yes</td><td rowspan="1" colspan="1">Yes</td></tr><tr><td rowspan="1" colspan="1">
                      <abbrev xmlns:xlink="http://www.w3.org/1999/xlink" xlink:title="the degree of contact between adpressed forelimb and hindlimb" xlink:type="simple">F-H</abbrev>
                    </td><td rowspan="1" colspan="1">No</td><td rowspan="1" colspan="1">No</td><td rowspan="1" colspan="1">No</td><td rowspan="1" colspan="1">No</td><td rowspan="1" colspan="1">No</td><td rowspan="1" colspan="1">No</td><td rowspan="1" colspan="1">No</td><td rowspan="1" colspan="1">No</td><td rowspan="1" colspan="1">No</td></tr><tr><td rowspan="1" colspan="1">
                      <abbrev xmlns:xlink="http://www.w3.org/1999/xlink" xlink:title="extent of contact between adpressed forelimbs and the posterior margin of eye" xlink:type="simple">F-E</abbrev>
                    </td><td rowspan="1" colspan="1">No</td><td rowspan="1" colspan="1">No</td><td rowspan="1" colspan="1">No</td><td rowspan="1" colspan="1">No</td><td rowspan="1" colspan="1">No</td><td rowspan="1" colspan="1">No</td><td rowspan="1" colspan="1">No</td><td rowspan="1" colspan="1">No</td><td rowspan="1" colspan="1">No</td></tr><tr><td rowspan="1" colspan="1">
                      <abbrev xmlns:xlink="http://www.w3.org/1999/xlink" xlink:title="body bands" xlink:type="simple">BB</abbrev>
                    </td><td rowspan="1" colspan="1">No</td><td rowspan="1" colspan="1">No</td><td rowspan="1" colspan="1">No</td><td rowspan="1" colspan="1">No</td><td rowspan="1" colspan="1">No</td><td rowspan="1" colspan="1">No</td><td rowspan="1" colspan="1">No</td><td rowspan="1" colspan="1">No</td><td rowspan="1" colspan="1">No</td></tr><tr><td rowspan="1" colspan="1">
                      <abbrev xmlns:xlink="http://www.w3.org/1999/xlink" xlink:title="black spots on dorsum" xlink:type="simple">BSD</abbrev>
                    </td><td rowspan="1" colspan="1">No</td><td rowspan="1" colspan="1">No</td><td rowspan="1" colspan="1">No</td><td rowspan="1" colspan="1">No</td><td rowspan="1" colspan="1">No</td><td rowspan="1" colspan="1">No</td><td rowspan="1" colspan="1">No</td><td rowspan="1" colspan="1">No</td><td rowspan="1" colspan="1">No</td></tr><tr><td rowspan="1" colspan="1">
                      <abbrev xmlns:xlink="http://www.w3.org/1999/xlink" xlink:title="vertebral black blotches" xlink:type="simple">VBD</abbrev>
                    </td><td rowspan="1" colspan="1">Yes</td><td rowspan="1" colspan="1">Yes</td><td rowspan="1" colspan="1">Yes</td><td rowspan="1" colspan="1">Yes</td><td rowspan="1" colspan="1">Yes</td><td rowspan="1" colspan="1">Yes</td><td rowspan="1" colspan="1">Yes</td><td rowspan="1" colspan="1">Yes</td><td rowspan="1" colspan="1">Yes</td></tr><tr><td rowspan="1" colspan="1">
                      <abbrev xmlns:xlink="http://www.w3.org/1999/xlink" xlink:title="pale lateral stripe" xlink:type="simple">LLT</abbrev>
                    </td><td rowspan="1" colspan="1">Yes</td><td rowspan="1" colspan="1">Yes</td><td rowspan="1" colspan="1">Yes</td><td rowspan="1" colspan="1">Yes</td><td rowspan="1" colspan="1">Yes</td><td rowspan="1" colspan="1">Yes</td><td rowspan="1" colspan="1">Yes</td><td rowspan="1" colspan="1">Yes</td><td rowspan="1" colspan="1">Yes</td></tr><tr><td rowspan="1" colspan="1">
                      <abbrev xmlns:xlink="http://www.w3.org/1999/xlink" xlink:title="dark dorsolateral stripe" xlink:type="simple">DDS</abbrev>
                    </td><td rowspan="1" colspan="1">Yes</td><td rowspan="1" colspan="1">Yes</td><td rowspan="1" colspan="1">Yes</td><td rowspan="1" colspan="1">Yes</td><td rowspan="1" colspan="1">Yes</td><td rowspan="1" colspan="1">Yes</td><td rowspan="1" colspan="1">Yes</td><td rowspan="1" colspan="1">Yes</td><td rowspan="1" colspan="1">Yes</td></tr><tr><td rowspan="1" colspan="1">
                      <abbrev xmlns:xlink="http://www.w3.org/1999/xlink" xlink:title="pale dorsolateral stripe" xlink:type="simple">LDS</abbrev>
                    </td><td rowspan="1" colspan="1">Yes</td><td rowspan="1" colspan="1">Yes</td><td rowspan="1" colspan="1">Yes</td><td rowspan="1" colspan="1">Yes</td><td rowspan="1" colspan="1">Yes</td><td rowspan="1" colspan="1">Yes</td><td rowspan="1" colspan="1">Yes</td><td rowspan="1" colspan="1">Yes</td><td rowspan="1" colspan="1">Yes</td></tr><tr><td rowspan="1" colspan="1">
                      <abbrev xmlns:xlink="http://www.w3.org/1999/xlink" xlink:title="pale dorsolateral spots" xlink:type="simple">LDSP</abbrev>
                    </td><td rowspan="1" colspan="1">Yes</td><td rowspan="1" colspan="1">Yes</td><td rowspan="1" colspan="1">Yes</td><td rowspan="1" colspan="1">Yes</td><td rowspan="1" colspan="1">Yes</td><td rowspan="1" colspan="1">Yes</td><td rowspan="1" colspan="1">Yes</td><td rowspan="1" colspan="1">Yes</td><td rowspan="1" colspan="1">Yes</td></tr><tr><td rowspan="1" colspan="1">
                      <abbrev xmlns:xlink="http://www.w3.org/1999/xlink" xlink:title="dark lateral spots" xlink:type="simple">DLS</abbrev>
                    </td><td rowspan="1" colspan="1">No</td><td rowspan="1" colspan="1">No</td><td rowspan="1" colspan="1">No</td><td rowspan="1" colspan="1">No</td><td rowspan="1" colspan="1">No</td><td rowspan="1" colspan="1">No</td><td rowspan="1" colspan="1">No</td><td rowspan="1" colspan="1">No</td><td rowspan="1" colspan="1">No</td></tr><tr><td rowspan="1" colspan="1">
                      <abbrev xmlns:xlink="http://www.w3.org/1999/xlink" xlink:title="dark spots on upper part of leg" xlink:type="simple">DSUL</abbrev>
                    </td><td rowspan="1" colspan="1">Yes</td><td rowspan="1" colspan="1">Yes</td><td rowspan="1" colspan="1">Yes</td><td rowspan="1" colspan="1">Yes</td><td rowspan="1" colspan="1">Yes</td><td rowspan="1" colspan="1">Yes</td><td rowspan="1" colspan="1">Yes</td><td rowspan="1" colspan="1">Yes</td><td rowspan="1" colspan="1">Yes</td></tr><tr><td rowspan="1" colspan="1">
                      <abbrev xmlns:xlink="http://www.w3.org/1999/xlink" xlink:title="white stripe on margins of eyelids" xlink:type="simple">WSE</abbrev>
                    </td><td rowspan="1" colspan="1">Yes</td><td rowspan="1" colspan="1">Yes</td><td rowspan="1" colspan="1">Yes</td><td rowspan="1" colspan="1">Yes</td><td rowspan="1" colspan="1">Yes</td><td rowspan="1" colspan="1">Yes</td><td rowspan="1" colspan="1">Yes</td><td rowspan="1" colspan="1">Yes</td><td rowspan="1" colspan="1">Yes</td></tr><tr><td rowspan="1" colspan="1">
                      <abbrev xmlns:xlink="http://www.w3.org/1999/xlink" xlink:title="dorsal stripes" xlink:type="simple">DSTR</abbrev>
                    </td><td rowspan="1" colspan="1">No</td><td rowspan="1" colspan="1">No</td><td rowspan="1" colspan="1">No</td><td rowspan="1" colspan="1">No</td><td rowspan="1" colspan="1">No</td><td rowspan="1" colspan="1">No</td><td rowspan="1" colspan="1">No</td><td rowspan="1" colspan="1">No</td><td rowspan="1" colspan="1">No</td></tr></tbody></table></table-wrap><p>In preservative, the hemipenes are deeply forked with two symmetrical lobes, long. Lobes well-developed, round, with lateral orientation. When fully everted, the long lobes curve forward and outward and overlap at the ends; the rolled-out part has regular transverse grooves. Hemipenis bifurcating about 81% of its total length to base (Fig. <xref ref-type="fig" rid="F4">4C</xref>).</p></tp:treatment-sec><tp:treatment-sec sec-type="Coloration in life"><title>Coloration in life.</title><p>Dorsal surface of body and tail bronze brown with a discontinuous black vertebral stripe, from middle of neck to tail base; a black stripe, two scales wide, interrupted by small pale spots, running from nostril to eye and extending from posterior margin of eye along upper part of flank and tail base; a cream lateral stripe, edged above dark stripe, in one scale wide, running from nostril to eye and extending from posterior margin of eye along upper part of flank and tail base; supralabials and infralabials with dark bars on sutures; lateral side of the neck and flank pale grey with small bright spots; dorsal surface of limbs brown with pale spots; chin, throat, venter, underside of tail, underside of fore and hind limbs greyish cream (Fig. <xref ref-type="fig" rid="F3">3</xref>).</p></tp:treatment-sec><tp:treatment-sec sec-type="Coloration in preservative"><title>Coloration in preservative.</title><p>Dorsal surface of body and tail bronze brown with a discontinuous black vertebral stripe, one scale wide, from middle of neck to tail base; a black stripe, two scales wide, interrupted by small pale spots, running from nostril to eye and extending from posterior margin of eye along upper part of flank and tail base; supralabials and infralabials with dark bars on sutures; lateral side of the neck and flank pale grey; upper side of limbs brown with pale spots; chin, throat, venter, underside of tail, underside of fore and hind limbs greyish cream (Fig. <xref ref-type="fig" rid="F4">4</xref>).</p></tp:treatment-sec><tp:treatment-sec sec-type="Sexual dimorphism and variation"><title>Sexual dimorphism and variation.</title><p>The females differ from males in the absence of hemipenes. Most of the morphological characteristics of paratypes agree with those of the holotype; the following characters are variable: (1) midbody scales in 32 rows in seven paratypes (<abbrev xmlns:xlink="http://www.w3.org/1999/xlink" content-type="institution" xlink:title="Institute of Biology, Hanoi, Vietnam" xlink:type="simple">IB</abbrev> R.6447–6452); (2) paravertebral scale rows: 69 in <abbrev xmlns:xlink="http://www.w3.org/1999/xlink" content-type="institution" xlink:title="Institute of Biology, Hanoi, Vietnam" xlink:type="simple">IB</abbrev> R.6447, 68 in <abbrev xmlns:xlink="http://www.w3.org/1999/xlink" content-type="institution" xlink:title="Institute of Biology, Hanoi, Vietnam" xlink:type="simple">IB</abbrev> R.6448; (3) ventral scale rows: 64 in <abbrev xmlns:xlink="http://www.w3.org/1999/xlink" content-type="institution" xlink:title="Institute of Biology, Hanoi, Vietnam" xlink:type="simple">IB</abbrev> R.6448 and <abbrev xmlns:xlink="http://www.w3.org/1999/xlink" content-type="institution" xlink:title="Institute of Biology, Hanoi, Vietnam" xlink:type="simple">IB</abbrev> R.6452, 66 in <abbrev xmlns:xlink="http://www.w3.org/1999/xlink" content-type="institution" xlink:title="Institute of Biology, Hanoi, Vietnam" xlink:type="simple">IB</abbrev> R.6451, and 67 in <abbrev xmlns:xlink="http://www.w3.org/1999/xlink" content-type="institution" xlink:title="Institute of Biology, Hanoi, Vietnam" xlink:type="simple">IB</abbrev> R.6449; (4) enlarged nuchal: 1/1 in <abbrev xmlns:xlink="http://www.w3.org/1999/xlink" content-type="institution" xlink:title="Institute of Biology, Hanoi, Vietnam" xlink:type="simple">IB</abbrev> R.6446, <abbrev xmlns:xlink="http://www.w3.org/1999/xlink" content-type="institution" xlink:title="Institute of Biology, Hanoi, Vietnam" xlink:type="simple">IB</abbrev> R.6447, <abbrev xmlns:xlink="http://www.w3.org/1999/xlink" content-type="institution" xlink:title="Institute of Biology, Hanoi, Vietnam" xlink:type="simple">IB</abbrev> R.6447, <abbrev xmlns:xlink="http://www.w3.org/1999/xlink" content-type="institution" xlink:title="Institute of Biology, Hanoi, Vietnam" xlink:type="simple">IB</abbrev> R.6449, <abbrev xmlns:xlink="http://www.w3.org/1999/xlink" content-type="institution" xlink:title="Institute of Biology, Hanoi, Vietnam" xlink:type="simple">IB</abbrev> R.6450, and <abbrev xmlns:xlink="http://www.w3.org/1999/xlink" content-type="institution" xlink:title="Institute of Biology, Hanoi, Vietnam" xlink:type="simple">IB</abbrev> R.6452; 1/2 in <abbrev xmlns:xlink="http://www.w3.org/1999/xlink" content-type="institution" xlink:title="Institute of Biology, Hanoi, Vietnam" xlink:type="simple">IB</abbrev> R.6448 and <abbrev xmlns:xlink="http://www.w3.org/1999/xlink" content-type="institution" xlink:title="Institute of Biology, Hanoi, Vietnam" xlink:type="simple">IB</abbrev> R.6451; subdigital lamellae on fourth finger: 10/10 in <abbrev xmlns:xlink="http://www.w3.org/1999/xlink" content-type="institution" xlink:title="Institute of Biology, Hanoi, Vietnam" xlink:type="simple">IB</abbrev> R.6446, <abbrev xmlns:xlink="http://www.w3.org/1999/xlink" content-type="institution" xlink:title="Institute of Biology, Hanoi, Vietnam" xlink:type="simple">IB</abbrev> R.6448–52 and 10/11 in <abbrev xmlns:xlink="http://www.w3.org/1999/xlink" content-type="institution" xlink:title="Institute of Biology, Hanoi, Vietnam" xlink:type="simple">IB</abbrev> R.6447; subdigital lamellae on fourth toe: 16/16 in <abbrev xmlns:xlink="http://www.w3.org/1999/xlink" content-type="institution" xlink:title="Institute of Biology, Hanoi, Vietnam" xlink:type="simple">IB</abbrev> R.6446, <abbrev xmlns:xlink="http://www.w3.org/1999/xlink" content-type="institution" xlink:title="Institute of Biology, Hanoi, Vietnam" xlink:type="simple">IB</abbrev> R.6447, <abbrev xmlns:xlink="http://www.w3.org/1999/xlink" content-type="institution" xlink:title="Institute of Biology, Hanoi, Vietnam" xlink:type="simple">IB</abbrev> R.6452, and 17/16 in <abbrev xmlns:xlink="http://www.w3.org/1999/xlink" content-type="institution" xlink:title="Institute of Biology, Hanoi, Vietnam" xlink:type="simple">IB</abbrev> R.6451 (Table <xref ref-type="table" rid="T3">3</xref>).</p></tp:treatment-sec><tp:treatment-sec sec-type="Distribution"><title>Distribution.</title><p><italic><tp:taxon-name><tp:taxon-name-part taxon-name-part-type="genus" reg="Scincella">Scincella</tp:taxon-name-part> <tp:taxon-name-part taxon-name-part-type="species" reg="ngati">ngati</tp:taxon-name-part></tp:taxon-name></italic> sp. nov. is currently known only from the type locality in Krong Trai <abbrev xmlns:xlink="http://www.w3.org/1999/xlink" xlink:title="Nature Reserve" xlink:type="simple">NR</abbrev>, Dak Lak Province, Vietnam.</p></tp:treatment-sec><tp:treatment-sec sec-type="Natural history"><title>Natural history.</title><p>Specimens were found on the ground in leaf litter of evergreen forest between 19:00 and 22:00. The surrounding habitat was evergreen forest with medium and small hardwoods mixed with shrubs (Fig. <xref ref-type="fig" rid="F7">7</xref>). Air temperatures at the sites ranged from 26.8–33.5 °C and relative humidity was 60–78%. Other reptile species encountered at the sites included <italic><tp:taxon-name><tp:taxon-name-part taxon-name-part-type="genus" reg="Acanthosaura">Acanthosaura</tp:taxon-name-part> <tp:taxon-name-part taxon-name-part-type="species" reg="cuongi">cuongi</tp:taxon-name-part></tp:taxon-name></italic> Ngo, Le, Nguyen, Nguyen, Nguyen, Phan, Nguyen, Ziegler &amp; Do; <italic><tp:taxon-name><tp:taxon-name-part taxon-name-part-type="genus" reg="Calotes">Calotes</tp:taxon-name-part> <tp:taxon-name-part taxon-name-part-type="species" reg="bachae">bachae</tp:taxon-name-part></tp:taxon-name></italic> Hartmann, Geissler, Poyarkov, Ihlow, Galoyan, Rödder, &amp; Böhme; <italic><tp:taxon-name><tp:taxon-name-part taxon-name-part-type="genus" reg="Calotes">C.</tp:taxon-name-part> <tp:taxon-name-part taxon-name-part-type="species" reg="versicolor">versicolor</tp:taxon-name-part></tp:taxon-name></italic> (Daudin), <italic><tp:taxon-name><tp:taxon-name-part taxon-name-part-type="genus" reg="Cyrtodactylus">Cyrtodactylus</tp:taxon-name-part></tp:taxon-name></italic> sp.; <italic><tp:taxon-name><tp:taxon-name-part taxon-name-part-type="genus" reg="Dixonius">Dixonius</tp:taxon-name-part> <tp:taxon-name-part taxon-name-part-type="species" reg="vietnamensis">vietnamensis</tp:taxon-name-part></tp:taxon-name></italic> Das, and <italic><tp:taxon-name><tp:taxon-name-part taxon-name-part-type="genus" reg="Eutropis">Eutropis</tp:taxon-name-part> <tp:taxon-name-part taxon-name-part-type="species" reg="macularia">macularia</tp:taxon-name-part></tp:taxon-name></italic> (Blyth).</p><fig id="F7" position="float" orientation="portrait"><object-id xmlns:xlink="http://www.w3.org/1999/xlink" content-type="doi" xlink:type="simple">10.3897/zookeys.1275.178070.figure7</object-id><object-id xmlns:xlink="http://www.w3.org/1999/xlink" content-type="arpha" xlink:type="simple">16C11BF0-032D-55C1-8A2F-572126E25A46</object-id><label>Figure 7.</label><caption><p>Habitat of <italic><tp:taxon-name><tp:taxon-name-part taxon-name-part-type="genus" reg="Scincella">Scincella</tp:taxon-name-part> <tp:taxon-name-part taxon-name-part-type="species" reg="ngati">ngati</tp:taxon-name-part></tp:taxon-name></italic> sp. nov. in Krong Trai Nature Reserve, Dak Lak Province, Vietnam. <bold>A</bold>. Evergreen forest; <bold>B</bold>. Microhabitat.</p></caption><graphic xmlns:xlink="http://www.w3.org/1999/xlink" xlink:href="zookeys-1275-275_article-178070__-g007.jpg" id="oo_1574605.jpg" position="float" orientation="portrait" xlink:type="simple"><uri content-type="original_file" xlink:type="simple">https://binary.pensoft.net/fig/1574605</uri></graphic></fig></tp:treatment-sec><tp:treatment-sec sec-type="Etymology"><title>Etymology.</title><p>We name the new species in honor of late Assoc. Prof. Dr. Ngat Nguyen Le from Hanoi National University of Education, in recognition of his contributions to the herpetofaunal exploration of Vietnam. We recommend “Ngat’s Smooth Skink” as the common English name and “Thằn lằn cổ ngật” as the common name in Vietnamese language for the new species.</p></tp:treatment-sec><tp:treatment-sec sec-type="Comparisons"><title>Comparisons.</title><p>We compared the new species with other known taxa in the genus <italic><tp:taxon-name><tp:taxon-name-part taxon-name-part-type="genus" reg="Scincella">Scincella</tp:taxon-name-part></tp:taxon-name></italic> from Asia based on data obtained from the literature, and to their closest relatives based on the phylogeny of <italic><tp:taxon-name><tp:taxon-name-part taxon-name-part-type="genus" reg="Scincella">Scincella</tp:taxon-name-part></tp:taxon-name></italic>, including <italic><tp:taxon-name><tp:taxon-name-part taxon-name-part-type="genus" reg="Scincella">S.</tp:taxon-name-part> <tp:taxon-name-part taxon-name-part-type="species" reg="auranticaudata">auranticaudata</tp:taxon-name-part></tp:taxon-name></italic>, <italic><tp:taxon-name><tp:taxon-name-part taxon-name-part-type="genus" reg="Scincella">S.</tp:taxon-name-part> <tp:taxon-name-part taxon-name-part-type="species" reg="badenensis">badenensis</tp:taxon-name-part></tp:taxon-name></italic>, <italic><tp:taxon-name><tp:taxon-name-part taxon-name-part-type="genus" reg="Scincella">S.</tp:taxon-name-part> <tp:taxon-name-part taxon-name-part-type="species" reg="nigrofasciata">nigrofasciata</tp:taxon-name-part></tp:taxon-name></italic>, and <italic><tp:taxon-name><tp:taxon-name-part taxon-name-part-type="genus" reg="Scincella">S.</tp:taxon-name-part> <tp:taxon-name-part taxon-name-part-type="species" reg="rupicola">rupicola</tp:taxon-name-part></tp:taxon-name></italic>. The new species is distinguished from <italic><tp:taxon-name><tp:taxon-name-part taxon-name-part-type="genus" reg="Scincella">S.</tp:taxon-name-part> <tp:taxon-name-part taxon-name-part-type="species" reg="auranticaudata">auranticaudata</tp:taxon-name-part></tp:taxon-name></italic> by having a smaller size (males with maximal <abbrev xmlns:xlink="http://www.w3.org/1999/xlink" xlink:title="snout-vent length" xlink:type="simple">SVL</abbrev> 47.3 mm, <italic>n</italic> = 3 vs 62.1 mm, <italic>n</italic> = 2 and females with maximal <abbrev xmlns:xlink="http://www.w3.org/1999/xlink" xlink:title="snout-vent length" xlink:type="simple">SVL</abbrev> 48.3 mm, <italic>n</italic> = 5 vs 51.6 mm, <italic>n</italic> = 2), toes separated from fingers when limbs adpressed along body (vs overlapped), a smaller <abbrev xmlns:xlink="http://www.w3.org/1999/xlink" xlink:title="head length" xlink:type="simple">HL</abbrev>/<abbrev xmlns:xlink="http://www.w3.org/1999/xlink" xlink:title="snout-vent length" xlink:type="simple">SVL</abbrev> ratio (0.18–0.19 vs 0.21–0.25) and <abbrev xmlns:xlink="http://www.w3.org/1999/xlink" xlink:title="head width" xlink:type="simple">HW</abbrev>/<abbrev xmlns:xlink="http://www.w3.org/1999/xlink" xlink:title="snout-vent length" xlink:type="simple">SVL</abbrev> ratio (0.11–0.12 vs 0.14–0.15), and different dorsal color pattern (dorsum with one row of longitudinal black dots vs dorsum with two rows of longitudinal black dots); from <italic><tp:taxon-name><tp:taxon-name-part taxon-name-part-type="genus" reg="Scincella">S.</tp:taxon-name-part> <tp:taxon-name-part taxon-name-part-type="species" reg="badenensis">badenensis</tp:taxon-name-part></tp:taxon-name></italic> by having a smaller size (males with maximal <abbrev xmlns:xlink="http://www.w3.org/1999/xlink" xlink:title="snout-vent length" xlink:type="simple">SVL</abbrev> 47.3 mm, <italic>n</italic> = 3 vs 64.4 mm, <italic>n</italic> = 4 and females with maximal <abbrev xmlns:xlink="http://www.w3.org/1999/xlink" xlink:title="snout-vent length" xlink:type="simple">SVL</abbrev> 48.3 mm, <italic>n</italic> = 5 vs 53.8 mm, <italic>n</italic> = 2), a greater ratio of HIL/<abbrev xmlns:xlink="http://www.w3.org/1999/xlink" xlink:title="snout-vent length" xlink:type="simple">SVL</abbrev> (0.37–0.39 vs 0.31–0.35), fewer lamellae beneath toe IV (16–17 vs 18–20), toes separated from fingers when limbs adpressed along body (vs overlapped), and different dorsal color pattern in males (dorsum with one row of longitudinal black dots vs absent); from <italic><tp:taxon-name><tp:taxon-name-part taxon-name-part-type="genus" reg="Scincella">S.</tp:taxon-name-part> <tp:taxon-name-part taxon-name-part-type="species" reg="nigrofasciata">nigrofasciata</tp:taxon-name-part></tp:taxon-name></italic> by having fewer ventral scales (64–68 vs 69–74), toes separated from fingers when limbs adpressed along body (vs overlapped), a greater % of bifurcated hemipenis (81% vs 63%), and different dorsal color pattern (dorsum with one row of longitudinal black dots vs dorsum with 5–7 regular discontinuous stripes); from <italic><tp:taxon-name><tp:taxon-name-part taxon-name-part-type="genus" reg="Scincella">S.</tp:taxon-name-part> <tp:taxon-name-part taxon-name-part-type="species" reg="rupicola">rupicola</tp:taxon-name-part></tp:taxon-name></italic> by having a greater % of bifurcated hemipenis (81% vs 69–77%), toes separated from fingers when limbs adpressed along body (vs overlapped), and different dorsal color pattern (dorsum with one row of longitudinal black dots vs two rows of dark spots) (Tables <xref ref-type="table" rid="T4">4</xref>, <xref ref-type="table" rid="T5">5</xref>).</p><table-wrap id="T4" position="float" orientation="portrait"><label>Table 4.</label><caption><p>Comparison of diagnostic morphometric (all in mm) characters of <italic><tp:taxon-name><tp:taxon-name-part taxon-name-part-type="genus" reg="Scincella">Scincella</tp:taxon-name-part> <tp:taxon-name-part taxon-name-part-type="species" reg="ngati">ngati</tp:taxon-name-part></tp:taxon-name></italic> sp. nov. to their closest relatives based on the phylogeny of <italic><tp:taxon-name><tp:taxon-name-part taxon-name-part-type="genus" reg="Scincella">Scincella</tp:taxon-name-part></tp:taxon-name></italic>. Abbreviations of morphological characters are provided in Materials and methods section. (n/a = not available).</p></caption><table><tbody><tr><th rowspan="1" colspan="1"/><th rowspan="1" colspan="1"><italic><tp:taxon-name><tp:taxon-name-part taxon-name-part-type="genus" reg="Scincella">Scincella</tp:taxon-name-part> <tp:taxon-name-part taxon-name-part-type="species" reg="ngati">ngati</tp:taxon-name-part></tp:taxon-name></italic> sp. nov.</th><th rowspan="1" colspan="1">
                      <italic>
                        <tp:taxon-name><tp:taxon-name-part taxon-name-part-type="genus" reg="Scincella">S.</tp:taxon-name-part> <tp:taxon-name-part taxon-name-part-type="species" reg="auranticaudata">auranticaudata</tp:taxon-name-part></tp:taxon-name>
                      </italic>
                    </th><th rowspan="1" colspan="1">
                      <italic>
                        <tp:taxon-name><tp:taxon-name-part taxon-name-part-type="genus" reg="Scincella">S.</tp:taxon-name-part> <tp:taxon-name-part taxon-name-part-type="species" reg="badenensis">badenensis</tp:taxon-name-part></tp:taxon-name>
                      </italic>
                    </th><th rowspan="1" colspan="1">
                      <italic>
                        <tp:taxon-name><tp:taxon-name-part taxon-name-part-type="genus" reg="Scincella">S.</tp:taxon-name-part> <tp:taxon-name-part taxon-name-part-type="species" reg="nigrofasciata">nigrofasciata</tp:taxon-name-part></tp:taxon-name>
                      </italic>
                    </th><th rowspan="1" colspan="1">
                      <italic>
                        <tp:taxon-name><tp:taxon-name-part taxon-name-part-type="genus" reg="Scincella">S.</tp:taxon-name-part> <tp:taxon-name-part taxon-name-part-type="species" reg="rupicola">rupicola</tp:taxon-name-part></tp:taxon-name>
                      </italic>
                    </th></tr><tr><td rowspan="1" colspan="1">
                      <abbrev xmlns:xlink="http://www.w3.org/1999/xlink" xlink:title="snout-vent length" xlink:type="simple">SVL</abbrev>
                    </td><td rowspan="1" colspan="1">42.7–48.3</td><td rowspan="1" colspan="1">48.9–62.1</td><td rowspan="1" colspan="1">47.8–64.4</td><td rowspan="1" colspan="1">40.0–52.6</td><td rowspan="1" colspan="1">34–55.2</td></tr><tr><td rowspan="1" colspan="1">
                      <abbrev xmlns:xlink="http://www.w3.org/1999/xlink" xlink:title="tail length" xlink:type="simple">TaL</abbrev>
                    </td><td rowspan="1" colspan="1">60.8–69.8</td><td rowspan="1" colspan="1">61–85.3</td><td rowspan="1" colspan="1">74.4*</td><td rowspan="1" colspan="1">63.0–97.3</td><td rowspan="1" colspan="1">53.6–81.2</td></tr><tr><td rowspan="1" colspan="1">
                      <abbrev xmlns:xlink="http://www.w3.org/1999/xlink" xlink:title="distance from posterior junction of forelimb and body wall to anterior junction of hindlimb and body wall" xlink:type="simple">AG</abbrev>
                    </td><td rowspan="1" colspan="1">22.0–25.5</td><td rowspan="1" colspan="1">24.4–31.4</td><td rowspan="1" colspan="1">23.4–33.8</td><td rowspan="1" colspan="1">20.1–29.7</td><td rowspan="1" colspan="1">19</td></tr><tr><td rowspan="1" colspan="1">
                      <abbrev xmlns:xlink="http://www.w3.org/1999/xlink" xlink:title="head width" xlink:type="simple">HW</abbrev>
                    </td><td rowspan="1" colspan="1">4.9–6</td><td rowspan="1" colspan="1">7.2–8.9</td><td rowspan="1" colspan="1">6.4–8.6</td><td rowspan="1" colspan="1">5.1–6.3</td><td rowspan="1" colspan="1">6</td></tr><tr><td rowspan="1" colspan="1">HD</td><td rowspan="1" colspan="1">3.9–4.9</td><td rowspan="1" colspan="1">n/a</td><td rowspan="1" colspan="1">n/a</td><td rowspan="1" colspan="1">3.8–4.5</td><td rowspan="1" colspan="1">n/a</td></tr><tr><td rowspan="1" colspan="1">ED</td><td rowspan="1" colspan="1">2.2–2.9</td><td rowspan="1" colspan="1">n/a</td><td rowspan="1" colspan="1">n/a</td><td rowspan="1" colspan="1">n/a</td><td rowspan="1" colspan="1">n/a</td></tr><tr><td rowspan="1" colspan="1">TD</td><td rowspan="1" colspan="1">1–1.4</td><td rowspan="1" colspan="1">1.2–1.8</td><td rowspan="1" colspan="1">1.4–1.7</td><td rowspan="1" colspan="1">1.3–1.6</td><td rowspan="1" colspan="1">n/a</td></tr><tr><td rowspan="1" colspan="1">
                      <abbrev xmlns:xlink="http://www.w3.org/1999/xlink" xlink:title="snout length" xlink:type="simple">SNL</abbrev>
                    </td><td rowspan="1" colspan="1">3.5–4.2</td><td rowspan="1" colspan="1">18.4–23.2</td><td rowspan="1" colspan="1">n/a</td><td rowspan="1" colspan="1">3.0–3.8</td><td rowspan="1" colspan="1">n/a</td></tr><tr><td rowspan="1" colspan="1">SFIL</td><td rowspan="1" colspan="1">16.5–17.8</td><td rowspan="1" colspan="1">n/a</td><td rowspan="1" colspan="1">16.0–20.5</td><td rowspan="1" colspan="1">14.0–17.8</td><td rowspan="1" colspan="1">15.4</td></tr><tr><td rowspan="1" colspan="1">FLL</td><td rowspan="1" colspan="1">10.5–12.3</td><td rowspan="1" colspan="1">n/a</td><td rowspan="1" colspan="1">n/a</td><td rowspan="1" colspan="1">9.0–10.8</td><td rowspan="1" colspan="1">11</td></tr><tr><td rowspan="1" colspan="1">HLL</td><td rowspan="1" colspan="1">15.2–18.3</td><td rowspan="1" colspan="1">n/a</td><td rowspan="1" colspan="1">n/a</td><td rowspan="1" colspan="1">3.3–16.8</td><td rowspan="1" colspan="1">17</td></tr><tr><td rowspan="1" colspan="1"><abbrev xmlns:xlink="http://www.w3.org/1999/xlink" xlink:title="tail length" xlink:type="simple">TaL</abbrev>/<abbrev xmlns:xlink="http://www.w3.org/1999/xlink" xlink:title="snout-vent length" xlink:type="simple">SVL</abbrev></td><td rowspan="1" colspan="1">1.26–1.55</td><td rowspan="1" colspan="1">n/a</td><td rowspan="1" colspan="1">n/a</td><td rowspan="1" colspan="1">1.25–1.94</td><td rowspan="1" colspan="1">n/a</td></tr><tr><td rowspan="1" colspan="1">AGD/<abbrev xmlns:xlink="http://www.w3.org/1999/xlink" xlink:title="snout-vent length" xlink:type="simple">SVL</abbrev></td><td rowspan="1" colspan="1">0.52–0.53</td><td rowspan="1" colspan="1">0.49–0.51</td><td rowspan="1" colspan="1">0.48–0.52</td><td rowspan="1" colspan="1">0.50–0.56</td><td rowspan="1" colspan="1">0.49</td></tr><tr><td rowspan="1" colspan="1"><abbrev xmlns:xlink="http://www.w3.org/1999/xlink" xlink:title="head width" xlink:type="simple">HW</abbrev>/<abbrev xmlns:xlink="http://www.w3.org/1999/xlink" xlink:title="snout-vent length" xlink:type="simple">SVL</abbrev></td><td rowspan="1" colspan="1">0.11–0.12</td><td rowspan="1" colspan="1">0.14–0.15</td><td rowspan="1" colspan="1">0.13–0.15</td><td rowspan="1" colspan="1">n/a</td><td rowspan="1" colspan="1">0.16</td></tr><tr><td rowspan="1" colspan="1">HD/<abbrev xmlns:xlink="http://www.w3.org/1999/xlink" xlink:title="snout-vent length" xlink:type="simple">SVL</abbrev></td><td rowspan="1" colspan="1">0.09–0.11</td><td rowspan="1" colspan="1">n/a</td><td rowspan="1" colspan="1">n/a</td><td rowspan="1" colspan="1">n/a</td><td rowspan="1" colspan="1">n/a</td></tr><tr><td rowspan="1" colspan="1">ED/<abbrev xmlns:xlink="http://www.w3.org/1999/xlink" xlink:title="snout-vent length" xlink:type="simple">SVL</abbrev></td><td rowspan="1" colspan="1">0.05–0.06</td><td rowspan="1" colspan="1">n/a</td><td rowspan="1" colspan="1">n/a</td><td rowspan="1" colspan="1">n/a</td><td rowspan="1" colspan="1">n/a</td></tr><tr><td rowspan="1" colspan="1">TD/<abbrev xmlns:xlink="http://www.w3.org/1999/xlink" xlink:title="snout-vent length" xlink:type="simple">SVL</abbrev></td><td rowspan="1" colspan="1">0.02–0.03</td><td rowspan="1" colspan="1">0.02–0.03</td><td rowspan="1" colspan="1">0.03</td><td rowspan="1" colspan="1">n/a</td><td rowspan="1" colspan="1">n/a</td></tr><tr><td rowspan="1" colspan="1">FLL/<abbrev xmlns:xlink="http://www.w3.org/1999/xlink" xlink:title="snout-vent length" xlink:type="simple">SVL</abbrev></td><td rowspan="1" colspan="1">0.24–0.25</td><td rowspan="1" colspan="1">n/a</td><td rowspan="1" colspan="1">n/a</td><td rowspan="1" colspan="1">0.20–0.22</td><td rowspan="1" colspan="1">0.29</td></tr><tr><td rowspan="1" colspan="1">HLL/<abbrev xmlns:xlink="http://www.w3.org/1999/xlink" xlink:title="snout-vent length" xlink:type="simple">SVL</abbrev></td><td rowspan="1" colspan="1">0.35–0.38</td><td rowspan="1" colspan="1">n/a</td><td rowspan="1" colspan="1">n/a</td><td rowspan="1" colspan="1">0.30–0.33</td><td rowspan="1" colspan="1">0.44</td></tr><tr><td rowspan="1" colspan="1">References</td><td rowspan="1" colspan="1">this study</td><td rowspan="1" colspan="1">Nguyen et al. (2025)</td><td rowspan="1" colspan="1">
                      <xref ref-type="bibr" rid="B32">Nguyen et al. (2019)</xref>
                    </td><td rowspan="1" colspan="1">
                      <xref ref-type="bibr" rid="B29">Neang et al. (2018)</xref>
                    </td><td rowspan="1" colspan="1"><xref ref-type="bibr" rid="B52">Smith (1916)</xref>; <xref ref-type="bibr" rid="B56">Taylor (1963)</xref>; <xref ref-type="bibr" rid="B29">Neang et al. (2018)</xref></td></tr></tbody></table></table-wrap><table-wrap id="T5" position="float" orientation="portrait"><label>Table 5.</label><caption><p>Comparison of diagnostic meristic characters and color of <italic><tp:taxon-name><tp:taxon-name-part taxon-name-part-type="genus" reg="Scincella">Scincella</tp:taxon-name-part> <tp:taxon-name-part taxon-name-part-type="species" reg="ngati">ngati</tp:taxon-name-part></tp:taxon-name></italic> sp. nov. to their closest relatives based on the phylogeny of <italic><tp:taxon-name><tp:taxon-name-part taxon-name-part-type="genus" reg="Scincella">Scincella</tp:taxon-name-part></tp:taxon-name></italic>. Abbreviations of morphological characters are provided in Materials and Methods section. (n/a = not available).</p></caption><table><tbody><tr><th rowspan="1" colspan="1"/><th rowspan="1" colspan="1"><italic><tp:taxon-name><tp:taxon-name-part taxon-name-part-type="genus" reg="Scincella">Scincella</tp:taxon-name-part> <tp:taxon-name-part taxon-name-part-type="species" reg="ngati">ngati</tp:taxon-name-part></tp:taxon-name></italic> sp. nov.</th><th rowspan="1" colspan="1">
                      <italic>
                        <tp:taxon-name><tp:taxon-name-part taxon-name-part-type="genus" reg="Scincella">S.</tp:taxon-name-part> <tp:taxon-name-part taxon-name-part-type="species" reg="auranticaudata">auranticaudata</tp:taxon-name-part></tp:taxon-name>
                      </italic>
                    </th><th rowspan="1" colspan="1">
                      <italic>
                        <tp:taxon-name><tp:taxon-name-part taxon-name-part-type="genus" reg="Scincella">S.</tp:taxon-name-part> <tp:taxon-name-part taxon-name-part-type="species" reg="badenensis">badenensis</tp:taxon-name-part></tp:taxon-name>
                      </italic>
                    </th><th rowspan="1" colspan="1">
                      <italic>
                        <tp:taxon-name><tp:taxon-name-part taxon-name-part-type="genus" reg="Scincella">S.</tp:taxon-name-part> <tp:taxon-name-part taxon-name-part-type="species" reg="nigrofasciata">nigrofasciata</tp:taxon-name-part></tp:taxon-name>
                      </italic>
                    </th><th rowspan="1" colspan="1">
                      <italic>
                        <tp:taxon-name><tp:taxon-name-part taxon-name-part-type="genus" reg="Scincella">S.</tp:taxon-name-part> <tp:taxon-name-part taxon-name-part-type="species" reg="rupicola">rupicola</tp:taxon-name-part></tp:taxon-name>
                      </italic>
                    </th></tr><tr><td rowspan="1" colspan="1">
                      <abbrev xmlns:xlink="http://www.w3.org/1999/xlink" xlink:title="prefrontals" xlink:type="simple">PF</abbrev>
                    </td><td rowspan="1" colspan="1">Yes</td><td rowspan="1" colspan="1">no (rare yes)</td><td rowspan="1" colspan="1"/><td rowspan="1" colspan="1">Yes</td><td rowspan="1" colspan="1">Yes</td></tr><tr><td rowspan="1" colspan="1">
                      <abbrev xmlns:xlink="http://www.w3.org/1999/xlink" xlink:title="supraoculars" xlink:type="simple">SO</abbrev>
                    </td><td rowspan="1" colspan="1">4</td><td rowspan="1" colspan="1">4</td><td rowspan="1" colspan="1">4</td><td rowspan="1" colspan="1">4</td><td rowspan="1" colspan="1">4</td></tr><tr><td rowspan="1" colspan="1">
                      <abbrev xmlns:xlink="http://www.w3.org/1999/xlink" xlink:title="enlarged nuchal scales" xlink:type="simple">NU</abbrev>
                    </td><td rowspan="1" colspan="1">0.5–1.5</td><td rowspan="1" colspan="1">1</td><td rowspan="1" colspan="1">0–1</td><td rowspan="1" colspan="1">0–1</td><td rowspan="1" colspan="1">0–1</td></tr><tr><td rowspan="1" colspan="1">
                      <abbrev xmlns:xlink="http://www.w3.org/1999/xlink" xlink:title="superciliaries" xlink:type="simple">SC</abbrev>
                    </td><td rowspan="1" colspan="1">7</td><td rowspan="1" colspan="1">8–9</td><td rowspan="1" colspan="1">8–9</td><td rowspan="1" colspan="1">7–8</td><td rowspan="1" colspan="1">7–9</td></tr><tr><td rowspan="1" colspan="1">
                      <abbrev xmlns:xlink="http://www.w3.org/1999/xlink" xlink:title="preoculars" xlink:type="simple">PR</abbrev>
                    </td><td rowspan="1" colspan="1">2</td><td rowspan="1" colspan="1">2</td><td rowspan="1" colspan="1">n/a</td><td rowspan="1" colspan="1">n/a</td><td rowspan="1" colspan="1">n/a</td></tr><tr><td rowspan="1" colspan="1">
                      <abbrev xmlns:xlink="http://www.w3.org/1999/xlink" xlink:title="presuboculars" xlink:type="simple">PRS</abbrev>
                    </td><td rowspan="1" colspan="1">2–3</td><td rowspan="1" colspan="1">2</td><td rowspan="1" colspan="1">n/a</td><td rowspan="1" colspan="1">n/a</td><td rowspan="1" colspan="1">n/a</td></tr><tr><td rowspan="1" colspan="1">
                      <abbrev xmlns:xlink="http://www.w3.org/1999/xlink" xlink:title="postoculars" xlink:type="simple">PO</abbrev>
                    </td><td rowspan="1" colspan="1">3–4</td><td rowspan="1" colspan="1">n/a</td><td rowspan="1" colspan="1">n/a</td><td rowspan="1" colspan="1">n/a</td><td rowspan="1" colspan="1">n/a</td></tr><tr><td rowspan="1" colspan="1">
                      <abbrev xmlns:xlink="http://www.w3.org/1999/xlink" xlink:title="postsuboculars" xlink:type="simple">PSO</abbrev>
                    </td><td rowspan="1" colspan="1">3</td><td rowspan="1" colspan="1">n/a</td><td rowspan="1" colspan="1">n/a</td><td rowspan="1" colspan="1">n/a</td><td rowspan="1" colspan="1">n/a</td></tr><tr><td rowspan="1" colspan="1">
                      <abbrev xmlns:xlink="http://www.w3.org/1999/xlink" xlink:title="primary temporals" xlink:type="simple">PT</abbrev>
                    </td><td rowspan="1" colspan="1">2 (rare 1)</td><td rowspan="1" colspan="1">2</td><td rowspan="1" colspan="1">2</td><td rowspan="1" colspan="1">2</td><td rowspan="1" colspan="1">n/a</td></tr><tr><td rowspan="1" colspan="1">
                      <abbrev xmlns:xlink="http://www.w3.org/1999/xlink" xlink:title="secondary temporals" xlink:type="simple">ST</abbrev>
                    </td><td rowspan="1" colspan="1">2</td><td rowspan="1" colspan="1">2</td><td rowspan="1" colspan="1">2–3</td><td rowspan="1" colspan="1">n/a</td><td rowspan="1" colspan="1">n/a</td></tr><tr><td rowspan="1" colspan="1">
                      <abbrev xmlns:xlink="http://www.w3.org/1999/xlink" xlink:title="supralabials" xlink:type="simple">SL</abbrev>
                    </td><td rowspan="1" colspan="1">7 (rare 8)</td><td rowspan="1" colspan="1">7</td><td rowspan="1" colspan="1">7–8</td><td rowspan="1" colspan="1">6–7</td><td rowspan="1" colspan="1">7</td></tr><tr><td rowspan="1" colspan="1">
                      <abbrev xmlns:xlink="http://www.w3.org/1999/xlink" xlink:title="infralabials" xlink:type="simple">IF</abbrev>
                    </td><td rowspan="1" colspan="1">6</td><td rowspan="1" colspan="1">6–7</td><td rowspan="1" colspan="1">6</td><td rowspan="1" colspan="1">6</td><td rowspan="1" colspan="1">6–7</td></tr><tr><td rowspan="1" colspan="1">
                      <abbrev xmlns:xlink="http://www.w3.org/1999/xlink" xlink:title="midbody scale rows" xlink:type="simple">MBSR</abbrev>
                    </td><td rowspan="1" colspan="1">32–34</td><td rowspan="1" colspan="1">34–36</td><td rowspan="1" colspan="1">32–36</td><td rowspan="1" colspan="1">32–33</td><td rowspan="1" colspan="1">33–36</td></tr><tr><td rowspan="1" colspan="1">
                      <abbrev xmlns:xlink="http://www.w3.org/1999/xlink" xlink:title="dorsal scale rows between dorsolateral stripes" xlink:type="simple">DBR</abbrev>
                    </td><td rowspan="1" colspan="1">8</td><td rowspan="1" colspan="1">8</td><td rowspan="1" colspan="1"/><td rowspan="1" colspan="1">8</td><td rowspan="1" colspan="1">8</td></tr><tr><td rowspan="1" colspan="1">
                      <abbrev xmlns:xlink="http://www.w3.org/1999/xlink" xlink:title="paravertebral scale rows" xlink:type="simple">PVSR</abbrev>
                    </td><td rowspan="1" colspan="1">68–70</td><td rowspan="1" colspan="1">67–74</td><td rowspan="1" colspan="1">67–71</td><td rowspan="1" colspan="1">69–74</td><td rowspan="1" colspan="1">68–73</td></tr><tr><td rowspan="1" colspan="1">
                      <abbrev xmlns:xlink="http://www.w3.org/1999/xlink" xlink:title="ventral scale rows" xlink:type="simple">VSR</abbrev>
                    </td><td rowspan="1" colspan="1">64–68</td><td rowspan="1" colspan="1">65–69</td><td rowspan="1" colspan="1">68–74</td><td rowspan="1" colspan="1">65–69</td><td rowspan="1" colspan="1">63–69</td></tr><tr><td rowspan="1" colspan="1">
                      <abbrev xmlns:xlink="http://www.w3.org/1999/xlink" xlink:title="enlarged precloacal scales" xlink:type="simple">PrC</abbrev>
                    </td><td rowspan="1" colspan="1">2</td><td rowspan="1" colspan="1">2</td><td rowspan="1" colspan="1">2</td><td rowspan="1" colspan="1">2</td><td rowspan="1" colspan="1">n/a</td></tr><tr><td rowspan="1" colspan="1">
                      <abbrev xmlns:xlink="http://www.w3.org/1999/xlink" xlink:title="subdigital lamellae on fourth finger" xlink:type="simple">FL4</abbrev>
                    </td><td rowspan="1" colspan="1">10–11</td><td rowspan="1" colspan="1">10–13</td><td rowspan="1" colspan="1">8–11</td><td rowspan="1" colspan="1">10–11</td><td rowspan="1" colspan="1">n/a</td></tr><tr><td rowspan="1" colspan="1">
                      <abbrev xmlns:xlink="http://www.w3.org/1999/xlink" xlink:title="subdigital lamellae on fourth toe" xlink:type="simple">TL4</abbrev>
                    </td><td rowspan="1" colspan="1">16–17</td><td rowspan="1" colspan="1">17–20</td><td rowspan="1" colspan="1">18–20</td><td rowspan="1" colspan="1">15–17</td><td rowspan="1" colspan="1">17–21</td></tr><tr><td rowspan="1" colspan="1">
                      <abbrev xmlns:xlink="http://www.w3.org/1999/xlink" xlink:title="the degree of contact between adpressed forelimb and hindlimb" xlink:type="simple">F-H</abbrev>
                    </td><td rowspan="1" colspan="1">No</td><td rowspan="1" colspan="1">Yes</td><td rowspan="1" colspan="1">Yes</td><td rowspan="1" colspan="1">Yes (rare no)</td><td rowspan="1" colspan="1">Yes</td></tr><tr><td rowspan="1" colspan="6">Coloration</td></tr><tr><td rowspan="1" colspan="1">
                      <abbrev xmlns:xlink="http://www.w3.org/1999/xlink" xlink:title="body bands" xlink:type="simple">BB</abbrev>
                    </td><td rowspan="1" colspan="1">No</td><td rowspan="1" colspan="1">No</td><td rowspan="1" colspan="1">No</td><td rowspan="1" colspan="1">No</td><td rowspan="1" colspan="1">Yes</td></tr><tr><td rowspan="1" colspan="1">
                      <abbrev xmlns:xlink="http://www.w3.org/1999/xlink" xlink:title="black spots on dorsum" xlink:type="simple">BSD</abbrev>
                    </td><td rowspan="1" colspan="1">No</td><td rowspan="1" colspan="1">Yes</td><td rowspan="1" colspan="1">Yes</td><td rowspan="1" colspan="1">Yes</td><td rowspan="1" colspan="1">Yes</td></tr><tr><td rowspan="1" colspan="1">
                      <abbrev xmlns:xlink="http://www.w3.org/1999/xlink" xlink:title="vertebral black blotches" xlink:type="simple">VBD</abbrev>
                    </td><td rowspan="1" colspan="1">Yes</td><td rowspan="1" colspan="1">Yes</td><td rowspan="1" colspan="1">No</td><td rowspan="1" colspan="1">Yes</td><td rowspan="1" colspan="1">Yes</td></tr><tr><td rowspan="1" colspan="1">
                      <abbrev xmlns:xlink="http://www.w3.org/1999/xlink" xlink:title="pale lateral stripe" xlink:type="simple">LLT</abbrev>
                    </td><td rowspan="1" colspan="1">Yes</td><td rowspan="1" colspan="1">Yes</td><td rowspan="1" colspan="1">No</td><td rowspan="1" colspan="1">Yes</td><td rowspan="1" colspan="1">Yes</td></tr><tr><td rowspan="1" colspan="1">
                      <abbrev xmlns:xlink="http://www.w3.org/1999/xlink" xlink:title="dark dorsolateral stripe" xlink:type="simple">DDS</abbrev>
                    </td><td rowspan="1" colspan="1">Yes</td><td rowspan="1" colspan="1">Yes</td><td rowspan="1" colspan="1">No</td><td rowspan="1" colspan="1">Yes</td><td rowspan="1" colspan="1">Yes</td></tr><tr><td rowspan="1" colspan="1">
                      <abbrev xmlns:xlink="http://www.w3.org/1999/xlink" xlink:title="pale dorsolateral stripe" xlink:type="simple">LDS</abbrev>
                    </td><td rowspan="1" colspan="1">Yes</td><td rowspan="1" colspan="1">No</td><td rowspan="1" colspan="1">No</td><td rowspan="1" colspan="1">Yes</td><td rowspan="1" colspan="1">Yes</td></tr><tr><td rowspan="1" colspan="1">
                      <abbrev xmlns:xlink="http://www.w3.org/1999/xlink" xlink:title="pale dorsolateral spots" xlink:type="simple">LDSP</abbrev>
                    </td><td rowspan="1" colspan="1">Yes</td><td rowspan="1" colspan="1">Yes</td><td rowspan="1" colspan="1">No</td><td rowspan="1" colspan="1">Yes</td><td rowspan="1" colspan="1">Yes</td></tr><tr><td rowspan="1" colspan="1">
                      <abbrev xmlns:xlink="http://www.w3.org/1999/xlink" xlink:title="dark lateral spots" xlink:type="simple">DLS</abbrev>
                    </td><td rowspan="1" colspan="1">No</td><td rowspan="1" colspan="1">Yes</td><td rowspan="1" colspan="1">Yes</td><td rowspan="1" colspan="1">No</td><td rowspan="1" colspan="1">Yes</td></tr><tr><td rowspan="1" colspan="1">
                      <abbrev xmlns:xlink="http://www.w3.org/1999/xlink" xlink:title="dark spots on upper part of leg" xlink:type="simple">DSUL</abbrev>
                    </td><td rowspan="1" colspan="1">Yes</td><td rowspan="1" colspan="1">Yes</td><td rowspan="1" colspan="1">Yes</td><td rowspan="1" colspan="1">Yes</td><td rowspan="1" colspan="1">Yes</td></tr><tr><td rowspan="1" colspan="1">
                      <abbrev xmlns:xlink="http://www.w3.org/1999/xlink" xlink:title="white stripe on margins of eyelids" xlink:type="simple">WSE</abbrev>
                    </td><td rowspan="1" colspan="1">Yes</td><td rowspan="1" colspan="1">No</td><td rowspan="1" colspan="1">No</td><td rowspan="1" colspan="1">No</td><td rowspan="1" colspan="1">Yes</td></tr><tr><td rowspan="1" colspan="1">
                      <abbrev xmlns:xlink="http://www.w3.org/1999/xlink" xlink:title="dorsal stripes" xlink:type="simple">DSTR</abbrev>
                    </td><td rowspan="1" colspan="1">No</td><td rowspan="1" colspan="1">No</td><td rowspan="1" colspan="1">No</td><td rowspan="1" colspan="1">Yes</td><td rowspan="1" colspan="1">No</td></tr><tr><td rowspan="1" colspan="1">% of bifurcated hemipenis</td><td rowspan="1" colspan="1">81%</td><td rowspan="1" colspan="1">n/a</td><td rowspan="1" colspan="1">n/a</td><td rowspan="1" colspan="1">63%</td><td rowspan="1" colspan="1">69–77%</td></tr><tr><td rowspan="1" colspan="1">
                      <bold>References</bold>
                    </td><td rowspan="1" colspan="1">this study</td><td rowspan="1" colspan="1">Nguyen et al. (2025)</td><td rowspan="1" colspan="1">
                      <xref ref-type="bibr" rid="B32">Nguyen et al. (2019)</xref>
                    </td><td rowspan="1" colspan="1">
                      <xref ref-type="bibr" rid="B29">Neang et al. (2018)</xref>
                    </td><td rowspan="1" colspan="1"><xref ref-type="bibr" rid="B52">Smith (1916)</xref>; <xref ref-type="bibr" rid="B56">Taylor (1963)</xref>; <xref ref-type="bibr" rid="B29">Neang et al. (2018)</xref></td></tr></tbody></table></table-wrap><p><italic><tp:taxon-name><tp:taxon-name-part taxon-name-part-type="genus" reg="Scincella">Scincella</tp:taxon-name-part> <tp:taxon-name-part taxon-name-part-type="species" reg="ngati">ngati</tp:taxon-name-part></tp:taxon-name></italic> sp. nov. has two primary temporals and thus differs from the following species in the genus <italic><tp:taxon-name><tp:taxon-name-part taxon-name-part-type="genus" reg="Scincella">Scincella</tp:taxon-name-part></tp:taxon-name></italic>: <italic><tp:taxon-name><tp:taxon-name-part taxon-name-part-type="genus" reg="Scincella">S.</tp:taxon-name-part> <tp:taxon-name-part taxon-name-part-type="species" reg="alia">alia</tp:taxon-name-part></tp:taxon-name></italic>, <italic><tp:taxon-name><tp:taxon-name-part taxon-name-part-type="genus" reg="Scincella">S.</tp:taxon-name-part> <tp:taxon-name-part taxon-name-part-type="species" reg="apraefrontalis">apraefrontalis</tp:taxon-name-part></tp:taxon-name></italic>, <italic><tp:taxon-name><tp:taxon-name-part taxon-name-part-type="genus" reg="Scincella">S.</tp:taxon-name-part> <tp:taxon-name-part taxon-name-part-type="species" reg="baraensis">baraensis</tp:taxon-name-part></tp:taxon-name></italic>, <italic><tp:taxon-name><tp:taxon-name-part taxon-name-part-type="genus" reg="Scincella">S.</tp:taxon-name-part> <tp:taxon-name-part taxon-name-part-type="species" reg="balluca">balluca</tp:taxon-name-part></tp:taxon-name></italic>, <italic><tp:taxon-name><tp:taxon-name-part taxon-name-part-type="genus" reg="Scincella">S.</tp:taxon-name-part> <tp:taxon-name-part taxon-name-part-type="species" reg="darevskii">darevskii</tp:taxon-name-part></tp:taxon-name></italic>, <italic><tp:taxon-name><tp:taxon-name-part taxon-name-part-type="genus" reg="Scincella">S.</tp:taxon-name-part> <tp:taxon-name-part taxon-name-part-type="species" reg="devorator">devorator</tp:taxon-name-part></tp:taxon-name></italic>, <italic><tp:taxon-name><tp:taxon-name-part taxon-name-part-type="genus" reg="Scincella">S.</tp:taxon-name-part> <tp:taxon-name-part taxon-name-part-type="species" reg="fansipanensis">fansipanensis</tp:taxon-name-part></tp:taxon-name></italic>, <italic><tp:taxon-name><tp:taxon-name-part taxon-name-part-type="genus" reg="Scincella">S.</tp:taxon-name-part> <tp:taxon-name-part taxon-name-part-type="species" reg="honbaensis">honbaensis</tp:taxon-name-part></tp:taxon-name></italic>, <italic><tp:taxon-name><tp:taxon-name-part taxon-name-part-type="genus" reg="Scincella">S.</tp:taxon-name-part> <tp:taxon-name-part taxon-name-part-type="species" reg="melanosticta">melanosticta</tp:taxon-name-part></tp:taxon-name></italic>, <italic><tp:taxon-name><tp:taxon-name-part taxon-name-part-type="genus" reg="Scincella">S.</tp:taxon-name-part> <tp:taxon-name-part taxon-name-part-type="species" reg="monticola">monticola</tp:taxon-name-part></tp:taxon-name></italic>, <italic><tp:taxon-name><tp:taxon-name-part taxon-name-part-type="genus" reg="Scincella">S.</tp:taxon-name-part> <tp:taxon-name-part taxon-name-part-type="species" reg="punctatolineata">punctatolineata</tp:taxon-name-part></tp:taxon-name></italic>, and <italic><tp:taxon-name><tp:taxon-name-part taxon-name-part-type="genus" reg="Scincella">S.</tp:taxon-name-part> <tp:taxon-name-part taxon-name-part-type="species" reg="rara">rara</tp:taxon-name-part></tp:taxon-name></italic>, which have only one primary temporal. The new species has toes separated from fingers when limbs adpressed along body, which differs from the following species, where toes and fingers overlapped: <italic><tp:taxon-name><tp:taxon-name-part taxon-name-part-type="genus" reg="Scincella">S.</tp:taxon-name-part> <tp:taxon-name-part taxon-name-part-type="species" reg="baraensis">baraensis</tp:taxon-name-part></tp:taxon-name></italic>, <italic><tp:taxon-name><tp:taxon-name-part taxon-name-part-type="genus" reg="Scincella">S.</tp:taxon-name-part> <tp:taxon-name-part taxon-name-part-type="species" reg="badenensis">badenensis</tp:taxon-name-part></tp:taxon-name></italic>, <italic><tp:taxon-name><tp:taxon-name-part taxon-name-part-type="genus" reg="Scincella">S.</tp:taxon-name-part> <tp:taxon-name-part taxon-name-part-type="species" reg="dunan">dunan</tp:taxon-name-part></tp:taxon-name></italic>, <italic><tp:taxon-name><tp:taxon-name-part taxon-name-part-type="genus" reg="Scincella">S.</tp:taxon-name-part> <tp:taxon-name-part taxon-name-part-type="species" reg="formosensis">formosensis</tp:taxon-name-part></tp:taxon-name></italic>, <italic><tp:taxon-name><tp:taxon-name-part taxon-name-part-type="genus" reg="Scincella">S.</tp:taxon-name-part> <tp:taxon-name-part taxon-name-part-type="species" reg="honbaensis">honbaensis</tp:taxon-name-part></tp:taxon-name></italic>, <italic><tp:taxon-name><tp:taxon-name-part taxon-name-part-type="genus" reg="Scincella">S.</tp:taxon-name-part> <tp:taxon-name-part taxon-name-part-type="species" reg="macrotis">macrotis</tp:taxon-name-part></tp:taxon-name></italic>, <italic><tp:taxon-name><tp:taxon-name-part taxon-name-part-type="genus" reg="Scincella">S.</tp:taxon-name-part> <tp:taxon-name-part taxon-name-part-type="species" reg="melanosticta">melanosticta</tp:taxon-name-part></tp:taxon-name></italic>, <italic><tp:taxon-name><tp:taxon-name-part taxon-name-part-type="genus" reg="Scincella">S.</tp:taxon-name-part> <tp:taxon-name-part taxon-name-part-type="species" reg="ouboteri">ouboteri</tp:taxon-name-part></tp:taxon-name></italic>, <italic><tp:taxon-name><tp:taxon-name-part taxon-name-part-type="genus" reg="Scincella">S.</tp:taxon-name-part> <tp:taxon-name-part taxon-name-part-type="species" reg="reevesii">reevesii</tp:taxon-name-part></tp:taxon-name></italic>, and <italic><tp:taxon-name><tp:taxon-name-part taxon-name-part-type="genus" reg="Scincella">S.</tp:taxon-name-part> <tp:taxon-name-part taxon-name-part-type="species" reg="rufocaudata">rufocaudata</tp:taxon-name-part></tp:taxon-name></italic>. In addition, the new species has the external ear opening without lobules and thus differs from the following taxa (with lobules): <italic><tp:taxon-name><tp:taxon-name-part taxon-name-part-type="genus" reg="Scincella">S.</tp:taxon-name-part> <tp:taxon-name-part taxon-name-part-type="species" reg="boettgeri">boettgeri</tp:taxon-name-part></tp:taxon-name></italic>, <italic><tp:taxon-name><tp:taxon-name-part taxon-name-part-type="genus" reg="Scincella">S.</tp:taxon-name-part> <tp:taxon-name-part taxon-name-part-type="species" reg="darevskii">darevskii</tp:taxon-name-part></tp:taxon-name></italic>, <italic><tp:taxon-name><tp:taxon-name-part taxon-name-part-type="genus" reg="Scincella">S.</tp:taxon-name-part> <tp:taxon-name-part taxon-name-part-type="species" reg="ochracea">ochracea</tp:taxon-name-part></tp:taxon-name></italic>, <italic><tp:taxon-name><tp:taxon-name-part taxon-name-part-type="genus" reg="Scincella">S.</tp:taxon-name-part> <tp:taxon-name-part taxon-name-part-type="species" reg="ouboteri">ouboteri</tp:taxon-name-part></tp:taxon-name></italic>, and <italic><tp:taxon-name><tp:taxon-name-part taxon-name-part-type="genus" reg="Scincella">S.</tp:taxon-name-part> <tp:taxon-name-part taxon-name-part-type="species" reg="reevesii">reevesii</tp:taxon-name-part></tp:taxon-name></italic>.</p><p>The new species differs from <italic><tp:taxon-name><tp:taxon-name-part taxon-name-part-type="genus" reg="Scincella">Scincella</tp:taxon-name-part> <tp:taxon-name-part taxon-name-part-type="species" reg="alia">alia</tp:taxon-name-part></tp:taxon-name></italic> by having more midbody scale rows (32–34 vs 26–28), more dorsal scale rows on back (8 vs 4), more paravertebral scales (68–70 vs 56–63), and fewer enlarged nuchals (0–2 vs 3); from <italic><tp:taxon-name><tp:taxon-name-part taxon-name-part-type="genus" reg="Scincella">S.</tp:taxon-name-part> <tp:taxon-name-part taxon-name-part-type="species" reg="apraefrontalis">apraefrontalis</tp:taxon-name-part></tp:taxon-name></italic> by having more midbody scale rows (32–34 vs 18), more paravertebral scales (68–70 vs 52), more ventral scales (64–68 vs 50), dorsal scales not enlarged (vs distinctly enlarged), more lamellae beneath toe IV (16–17 vs 8 or 9), and the presence of prefrontal (vs absent); from <italic><tp:taxon-name><tp:taxon-name-part taxon-name-part-type="genus" reg="Scincella">S.</tp:taxon-name-part> <tp:taxon-name-part taxon-name-part-type="species" reg="balluca">balluca</tp:taxon-name-part></tp:taxon-name></italic> by having smaller body size (maximal <abbrev xmlns:xlink="http://www.w3.org/1999/xlink" xlink:title="snout-vent length" xlink:type="simple">SVL</abbrev> 48.3 mm vs 57.9 mm), more paravertebral scales (68–70 vs 62–66), the presence of enlarged nuchals (vs absent), and fewer lamellae beneath toe IV (16–17 vs 18–20); from <italic><tp:taxon-name><tp:taxon-name-part taxon-name-part-type="genus" reg="Scincella">S.</tp:taxon-name-part> <tp:taxon-name-part taxon-name-part-type="species" reg="baraensis">baraensis</tp:taxon-name-part></tp:taxon-name></italic> by having more midbody scale rows (32–34 vs 30), fewer enlarged nuchal (0–2 vs 3–4), and fewer lamellae beneath toe IV (16–17 vs 18–20); from <italic><tp:taxon-name><tp:taxon-name-part taxon-name-part-type="genus" reg="Scincella">S.</tp:taxon-name-part> <tp:taxon-name-part taxon-name-part-type="species" reg="barbouri">barbouri</tp:taxon-name-part></tp:taxon-name></italic> by having fewer enlarged nuchals (0–2 vs 4–5), fewer ventral scales (64–68 vs 10–80), and more midbody scale rows (32–34 vs 26–28), from <italic><tp:taxon-name><tp:taxon-name-part taxon-name-part-type="genus" reg="Scincella">S.</tp:taxon-name-part> <tp:taxon-name-part taxon-name-part-type="species" reg="boettgeri">boettgeri</tp:taxon-name-part></tp:taxon-name></italic> by having smaller body size (maximal <abbrev xmlns:xlink="http://www.w3.org/1999/xlink" xlink:title="snout-vent length" xlink:type="simple">SVL</abbrev> 48.3 mm vs 56.9 mm) and more paravertebral scales (68–70 vs 59–66); from <italic><tp:taxon-name><tp:taxon-name-part taxon-name-part-type="genus" reg="Scincella">S.</tp:taxon-name-part> <tp:taxon-name-part taxon-name-part-type="species" reg="capitanea">capitanea</tp:taxon-name-part></tp:taxon-name></italic> by having fewer enlarged nuchals (0–2 vs 3–4) and smaller body size (maximal <abbrev xmlns:xlink="http://www.w3.org/1999/xlink" xlink:title="snout-vent length" xlink:type="simple">SVL</abbrev> 48.3 mm vs 78.5 mm); from <italic><tp:taxon-name><tp:taxon-name-part taxon-name-part-type="genus" reg="Scincella">S.</tp:taxon-name-part> <tp:taxon-name-part taxon-name-part-type="species" reg="chengduensis">chengduensis</tp:taxon-name-part></tp:taxon-name></italic> by having larger body size (maximal <abbrev xmlns:xlink="http://www.w3.org/1999/xlink" xlink:title="snout-vent length" xlink:type="simple">SVL</abbrev> 48.3 mm vs 43.2 mm), more midbody scale rows (32–34 vs 23), more paravertebral scales (68–70 vs 57–60), and more lamellae beneath toe IV (16–17 vs 10–12); from <italic><tp:taxon-name><tp:taxon-name-part taxon-name-part-type="genus" reg="Scincella">S.</tp:taxon-name-part> <tp:taxon-name-part taxon-name-part-type="species" reg="darevskii">darevskii</tp:taxon-name-part></tp:taxon-name></italic> by having smaller body size (maximal 48.3 mm vs 88.6 mm), more midbody scale rows (32–34 vs 28), fewer enlarged nuchals (0–2 vs 3), more paravertebral scales (68–70 vs 62), and fewer supraoculars (4 vs 5); from <italic><tp:taxon-name><tp:taxon-name-part taxon-name-part-type="genus" reg="Scincella">S.</tp:taxon-name-part> <tp:taxon-name-part taxon-name-part-type="species" reg="devorator">devorator</tp:taxon-name-part></tp:taxon-name></italic> by having more midbody scale rows (32–34 vs 28), fewer enlarged nuchals (0–2 vs 3), and more dorsal scale rows on back (8 vs 6); from <italic><tp:taxon-name><tp:taxon-name-part taxon-name-part-type="genus" reg="Scincella">S.</tp:taxon-name-part> <tp:taxon-name-part taxon-name-part-type="species" reg="doriae">doriae</tp:taxon-name-part></tp:taxon-name></italic> by having fewer enlarged nuchals (0–2 vs 4 or 5) and more dorsal scale rows on back (8 vs 6); from <italic><tp:taxon-name><tp:taxon-name-part taxon-name-part-type="genus" reg="Scincella">S.</tp:taxon-name-part> <tp:taxon-name-part taxon-name-part-type="species" reg="dunan">dunan</tp:taxon-name-part></tp:taxon-name></italic> by having more midbody scale rows (32–34 vs 26–29) and fewer enlarged nuchals (0–2 vs 3); from <italic><tp:taxon-name><tp:taxon-name-part taxon-name-part-type="genus" reg="Scincella">S.</tp:taxon-name-part> <tp:taxon-name-part taxon-name-part-type="species" reg="fansipanensis">fansipanensis</tp:taxon-name-part></tp:taxon-name></italic> by having smaller body size (maximal 48.3 mm vs 59.0 mm) and more midbody scale rows (36 vs 22–24); from <italic><tp:taxon-name><tp:taxon-name-part taxon-name-part-type="genus" reg="Scincella">S.</tp:taxon-name-part> <tp:taxon-name-part taxon-name-part-type="species" reg="huanrenensis">huanrenensis</tp:taxon-name-part></tp:taxon-name></italic> by having fewer ventral scales (64–68 vs 75–89) and more midbody scale rows (32–34 vs 26–28); from <italic><tp:taxon-name><tp:taxon-name-part taxon-name-part-type="genus" reg="Scincella">S.</tp:taxon-name-part> <tp:taxon-name-part taxon-name-part-type="species" reg="liangshanensis">liangshanensis</tp:taxon-name-part></tp:taxon-name></italic> by having a smaller body size (maximal <abbrev xmlns:xlink="http://www.w3.org/1999/xlink" xlink:title="snout-vent length" xlink:type="simple">SVL</abbrev> 48.3 mm vs 61.9 mm), more lamellae beneath toe IV (16–17 vs 10–15), and more midbody scale rows (32–34 vs 23–27); from <italic><tp:taxon-name><tp:taxon-name-part taxon-name-part-type="genus" reg="Scincella">S.</tp:taxon-name-part> <tp:taxon-name-part taxon-name-part-type="species" reg="macrotis">macrotis</tp:taxon-name-part></tp:taxon-name></italic> by having a larger body size (maximal <abbrev xmlns:xlink="http://www.w3.org/1999/xlink" xlink:title="snout-vent length" xlink:type="simple">SVL</abbrev> 48.3 mm vs 24.0 mm); from <italic><tp:taxon-name><tp:taxon-name-part taxon-name-part-type="genus" reg="Scincella">S.</tp:taxon-name-part> <tp:taxon-name-part taxon-name-part-type="species" reg="melanosticta">melanosticta</tp:taxon-name-part></tp:taxon-name></italic> by fewer supraciliaries (7 vs 8–9) and the presence of enlarged nuchals (vs absent); from <italic><tp:taxon-name><tp:taxon-name-part taxon-name-part-type="genus" reg="Scincella">S.</tp:taxon-name-part> <tp:taxon-name-part taxon-name-part-type="species" reg="modesta">modesta</tp:taxon-name-part></tp:taxon-name></italic> by having more midbody scale rows (32–34 vs 26–30) and fewer enlarged nuchals (0–2 vs 2–5); from <italic><tp:taxon-name><tp:taxon-name-part taxon-name-part-type="genus" reg="Scincella">S.</tp:taxon-name-part> <tp:taxon-name-part taxon-name-part-type="species" reg="monticola">monticola</tp:taxon-name-part></tp:taxon-name></italic> by having more midbody scale rows (32–34 vs 22–26), more dorsal scale rows on back (8 vs 4), and more ventral scales (64–68 vs 52–58); from <italic><tp:taxon-name><tp:taxon-name-part taxon-name-part-type="genus" reg="Scincella">S.</tp:taxon-name-part> <tp:taxon-name-part taxon-name-part-type="species" reg="ochracea">ochracea</tp:taxon-name-part></tp:taxon-name></italic> by having more dorsal scale rows on back (8 vs 6); from <italic><tp:taxon-name><tp:taxon-name-part taxon-name-part-type="genus" reg="Scincella">S.</tp:taxon-name-part> <tp:taxon-name-part taxon-name-part-type="species" reg="ouboteri">ouboteri</tp:taxon-name-part></tp:taxon-name></italic> by having more dorsal scale rows on back (8 vs 6) and fewer enlarged nuchals (0–2 vs 2–4); from <italic><tp:taxon-name><tp:taxon-name-part taxon-name-part-type="genus" reg="Scincella">S.</tp:taxon-name-part> <tp:taxon-name-part taxon-name-part-type="species" reg="qianica">qianica</tp:taxon-name-part></tp:taxon-name></italic> by having more midbody scale rows (32–34 vs 26), more dorsal scale rows on back (8 vs 4), more lamellae beneath toe IV (16–17 vs 13–14), and enlarged fewer nuchals (0–2 vs 3); from <italic><tp:taxon-name><tp:taxon-name-part taxon-name-part-type="genus" reg="Scincella">S.</tp:taxon-name-part> <tp:taxon-name-part taxon-name-part-type="species" reg="potanini">potanini</tp:taxon-name-part></tp:taxon-name></italic> by having more midbody scale rows (32–34 vs 27); from <italic><tp:taxon-name><tp:taxon-name-part taxon-name-part-type="genus" reg="Scincella">S.</tp:taxon-name-part> <tp:taxon-name-part taxon-name-part-type="species" reg="przewalskii">przewalskii</tp:taxon-name-part></tp:taxon-name></italic> by having more supralabials (7 vs 6); from <italic><tp:taxon-name><tp:taxon-name-part taxon-name-part-type="genus" reg="Scincella">S.</tp:taxon-name-part> <tp:taxon-name-part taxon-name-part-type="species" reg="punctatolineata">punctatolineata</tp:taxon-name-part></tp:taxon-name></italic> by having a larger body size (maximal <abbrev xmlns:xlink="http://www.w3.org/1999/xlink" xlink:title="snout-vent length" xlink:type="simple">SVL</abbrev> 48.3 mm vs 40.2 mm) and more midbody scale rows (32–34 vs 22–28); from <italic><tp:taxon-name><tp:taxon-name-part taxon-name-part-type="genus" reg="Scincella">S.</tp:taxon-name-part> <tp:taxon-name-part taxon-name-part-type="species" reg="rara">rara</tp:taxon-name-part></tp:taxon-name></italic> by having more midbody scale rows (32–34 vs 24), more paravertebral scales (64–68 vs 53), and a single row of lamellae beneath toes II–IV (vs double rows); from <italic><tp:taxon-name><tp:taxon-name-part taxon-name-part-type="genus" reg="Scincella">S.</tp:taxon-name-part> <tp:taxon-name-part taxon-name-part-type="species" reg="reevesii">reevesii</tp:taxon-name-part></tp:taxon-name></italic> by having toes separated fingers when limbs adpressed along body (vs overlapped); from <italic><tp:taxon-name><tp:taxon-name-part taxon-name-part-type="genus" reg="Scincella">S.</tp:taxon-name-part> <tp:taxon-name-part taxon-name-part-type="species" reg="rufocaudata">rufocaudata</tp:taxon-name-part></tp:taxon-name></italic> by having toes separated from fingers when limbs adpressed along body (vs overlapped) and fewer dorsal scale rows on back (8 vs 10); from <italic><tp:taxon-name><tp:taxon-name-part taxon-name-part-type="genus" reg="Scincella">S.</tp:taxon-name-part> <tp:taxon-name-part taxon-name-part-type="species" reg="schmidti">schmidti</tp:taxon-name-part></tp:taxon-name></italic> by having more midbody scale rows (32–34 vs 26) and more lamellae beneath toe IV (16–17 vs 11); from <italic><tp:taxon-name><tp:taxon-name-part taxon-name-part-type="genus" reg="Scincella">S.</tp:taxon-name-part> <tp:taxon-name-part taxon-name-part-type="species" reg="truongi">truongi</tp:taxon-name-part></tp:taxon-name></italic> by having more midbody scale rows (32–34 vs 28) and fewer enlarged nuchals (0–2 vs 3); from <italic><tp:taxon-name><tp:taxon-name-part taxon-name-part-type="genus" reg="Scincella">S.</tp:taxon-name-part> <tp:taxon-name-part taxon-name-part-type="species" reg="tenuistriata">tenuistriata</tp:taxon-name-part></tp:taxon-name></italic> by having fewer enlarged nuchals (0–2 vs 2), a larger body size (maximal <abbrev xmlns:xlink="http://www.w3.org/1999/xlink" xlink:title="snout-vent length" xlink:type="simple">SVL</abbrev> 48.3 mm vs 42.4 mm), more midbody scale rows (32–34 vs 24), and more lamellae beneath toe IV (16–17 vs 11–12); from <italic><tp:taxon-name><tp:taxon-name-part taxon-name-part-type="genus" reg="Scincella">S.</tp:taxon-name-part> <tp:taxon-name-part taxon-name-part-type="species" reg="tsinlingensis">tsinlingensis</tp:taxon-name-part></tp:taxon-name></italic> by having fewer paravertebral scales (64–68 vs 70–90) and fewer ventral scales (64–68 vs 70–90); from <italic><tp:taxon-name><tp:taxon-name-part taxon-name-part-type="genus" reg="Scincella">S.</tp:taxon-name-part> <tp:taxon-name-part taxon-name-part-type="species" reg="vandenburghi">vandenburghi</tp:taxon-name-part></tp:taxon-name></italic> by having more lamellae beneath toe IV (16–17 vs 12) and upper margin of lateral longitudinal stripe relatively straight (vs wavy); from <italic><tp:taxon-name><tp:taxon-name-part taxon-name-part-type="genus" reg="Scincella">S.</tp:taxon-name-part> <tp:taxon-name-part taxon-name-part-type="species" reg="victoriana">victoriana</tp:taxon-name-part></tp:taxon-name></italic> by having more midbody scale rows (32–34 vs 26) and dorsal scales smooth (vs keeled); and from <italic><tp:taxon-name><tp:taxon-name-part taxon-name-part-type="genus" reg="Scincella">S.</tp:taxon-name-part> <tp:taxon-name-part taxon-name-part-type="species" reg="wangyuezhaoi">wangyuezhaoi</tp:taxon-name-part></tp:taxon-name></italic> by having fewer ventral scales (64–68 vs 71–89) and more midbody scale rows (32–34 vs 27–30).</p></tp:treatment-sec><ref-list><ref id="B32"><mixed-citation xmlns:xlink="http://www.w3.org/1999/xlink" xlink:type="simple">Nguyen SN, Nguyen VDH, Nguyen LT, Murphy RW (2019) A new skink of the genus <italic><tp:taxon-name><tp:taxon-name-part taxon-name-part-type="genus">Scincella</tp:taxon-name-part></tp:taxon-name></italic> Mittleman, 1950 (<tp:taxon-name><tp:taxon-name-part taxon-name-part-type="order">Squamata</tp:taxon-name-part></tp:taxon-name>: <tp:taxon-name><tp:taxon-name-part taxon-name-part-type="family">Scincidae</tp:taxon-name-part></tp:taxon-name>) from Ba Den Mountain, Tay Ninh Province, southern Vietnam. Zootaxa 4648(2): 273286. <ext-link xlink:href="10.11646/zootaxa.4648.2.4" ext-link-type="doi" xlink:type="simple">https://doi.org/10.11646/zootaxa.4648.2.4</ext-link></mixed-citation></ref><ref id="B29"><mixed-citation xmlns:xlink="http://www.w3.org/1999/xlink" xlink:type="simple">Neang T, Chan S, Poyarkov NA (2018) A new species of smooth skink (<tp:taxon-name><tp:taxon-name-part taxon-name-part-type="order">Squamata</tp:taxon-name-part></tp:taxon-name>: <tp:taxon-name><tp:taxon-name-part taxon-name-part-type="family">Scincidae</tp:taxon-name-part></tp:taxon-name>: <italic><tp:taxon-name><tp:taxon-name-part taxon-name-part-type="genus">Scincella</tp:taxon-name-part></tp:taxon-name></italic>) from Cambodia. Zoological Research 39: 220.5–1.540. <ext-link xlink:href="10.24272/j.issn.2095-8137.2018.008" ext-link-type="doi" xlink:type="simple">https://doi.org/10.24272/j.issn.2095-8137.2018.008</ext-link></mixed-citation></ref><ref id="B52"><mixed-citation xmlns:xlink="http://www.w3.org/1999/xlink" xlink:type="simple">Smith MA (1916) Description of three new lizards and a new snake from Siam. Journal of the Natural History Society Siam 2(1): 44–47.</mixed-citation></ref><ref id="B56"><mixed-citation xmlns:xlink="http://www.w3.org/1999/xlink" xlink:type="simple">Taylor EH (1963) The lizards of Thailand. University of Kansas Science Bulletin 44: 687–1077.</mixed-citation></ref></ref-list></tp:taxon-treatment>
