# Supplementary material for: A new skink of the genus Scincella Mittleman, 1950 (Squamata, Scincidae) from Dak Lak Province, Vietnam
Source: Zookeys. 2026 Mar 31;1275:275–98. doi: 10.3897/zookeys.1275.178070 (PMC13058599; doi:10.3897/zookeys.1275.178070)
Supplement: Supplementary material 2 — Morphological characters [file zookeys-1275-275_article-178070__-s002.xlsx]

## Sheet: Sheet1
	S. ngati	S. ngati	S. ngati	S. ngati	S. ngati	S. ngati	S. ngati	S. ngati	S. auranticaudata	S. auranticaudata	S. auranticaudata	S. auranticaudata	S. badenensis	S. badenensis	S. badenensis	S. badenensis	S. badenensis	S. badenensis	S. nigrofasciata	S. nigrofasciata	S. nigrofasciata	S. nigrofasciata	S. nigrofasciata	S. rupicola
	PY2023.18	PY2023.19	PY2023.17	PY2023.108	PY2023.16	PY2023.20	PY2023.21	PY2023.109	ITBCZ 7700	ITBCZ 6527	ITBCZ 7620	ITBCZ 7623	ITBCZ 5966	ITBCZ 5878	ITBCZ 5879	ITBCZ 5965	ITBCZ 5967	ITBCZ 6262	CBC02546	CBC02545	CBC02840	CBC02841	CBC02842
	M	M	M	M	F	F	F	F	M	F	M	F	M	M	F	M	M	M	F	M	F	SubA	SubA
SVL	47.3	45	48.3	45.5	48.3	45.5	44.1	42.7	62.1	48.9	60	51.6	58.5	64.4	53.8	57.3	54.6	58.1	52.6	50.2	50.6	42	40	38.5
AG	25.3	24	24.9	24	25.5	23.7	23.5	22	31.4	24.4	29.4	25.9	27.8	33.8	27.9	29.1	27.2	30.2	29.7	25.8	28.4	22.3	20.1	19
SFIL	17.6	16.7	18.5	17.2	17.8	17.2	16.5	16.5	23.2	19.6	20.9	18.4	20.5	20.1	17.4	20	19.4	20.4	16.9	17.8	15.8	15	14	15.4
HL	8.5	8.3	8.7	8.5	8.6	8.2	8.1	8	13.2	12.1	13.1	11.1	11.5	11.4	10.1	10.9	10.7	11.1	8.5	8.9	8.3	7.1	6.9	9
HW	5.8	5.6	6.8	5.5	6	5.5	5.4	4.9	8.9	7.2	8.1	7.2	8.6	8.6	7.4	8.4	7.6	8.5	6.1	6.3	6.2	5.1	5.1	6
SO	4	4	4	4	4	4	4	4	4	4	4	4	4	4	4	4	4	4	4	2.5	4	4	4	4
NU	0.5	1	1	1.5	1	1	1.5	1	1	1	1	1	1	1	0.5	0	1	1	0	1	0	0	0	0
LO	2	2	2	2	2	2	2	2	2	2	2	2	2	2	2	2	2	2	2	2	2	2	2	2
SL	7.5	7	7	7	7	7	7	7	7	7	7	7	7	7	8	7	7	7	6	7	7	7	7	7
IF	6	6	6	6	6	6	6	6	6.5	6.5	6.5	6.5	6	6	6	6	6	6	6	6	6	6	6	6
MBSR	34	32	32	32	34	32	32	32	36	34	34	34	34	32	34	34	36	36	32	32	32	32	33	36
DBR	8	8	8	8	8	8	8	8	8	8	8	8	10	10	10	10	10	10	8	8	8	8	8	8
VSP	70	69	67	68	70	70	70	70	74	67	71	70	71	71	71	70	71	70	74	69	71	74	70	71
TL4	17	16	15.5	17	17	17	16.5	16	19.5	19	18.5	17.5	18	19	20	19	18	20	16	16	15	17	16	17
BB	No	No	No	No	No	No	No	No	No	No	No	No	No	No	No	No	No	No	No	No	No	No	No	Yes
BSD	No	No	No	No	No	No	No	No	Yes	Yes	Yes	Yes	Yes	Yes	Yes	Yes	Yes	Yes	Yes	Yes	Yes	Yes	Yes	Yes
VBD	Yes	Yes	Yes	Yes	Yes	Yes	Yes	Yes	Yes	Yes	Yes	Yes	No	No	No	No	No	No	Yes	Yes	Yes	Yes	Yes	Yes
LLT	Yes	Yes	Yes	Yes	Yes	Yes	Yes	Yes	Yes	Yes	Yes	Yes	No	Yes	Yes	No	No	No	Yes	Yes	Yes	Yes	Yes	Yes
LDS	Yes	Yes	Yes	Yes	Yes	Yes	Yes	Yes	No	No	No	No	No	No	No	No	No	No	Yes	Yes	Yes	Yes	Yes	Yes
LDSP	Yes	Yes	Yes	Yes	Yes	Yes	Yes	Yes	Yes	Yes	Yes	Yes	No	No	No	No	No	No	Yes	Yes	Yes	Yes	Yes	Yes
DLS	No	No	No	No	No	No	No	No	Yes	Yes	Yes	Yes	Yes	Yes	Yes	Yes	Yes	Yes	No	No	No	No	No	Yes
DSUL	Yes	Yes	Yes	Yes	Yes	Yes	Yes	Yes	Yes	Yes	Yes	Yes	Yes	Yes	Yes	Yes	Yes	Yes	Yes	Yes	Yes	Yes	Yes	Yes
WSE	Yes	Yes	Yes	Yes	Yes	Yes	Yes	Yes	No	No	No	No	No	No	No	No	No	No	No	No	No	No	No	Yes
DSTR	No	No	No	No	No	No	No	No	No	No	No	No	No	No	No	No	No	No	Yes	Yes	Yes	Yes	Yes	No
FH	No	No	No	No	No	No	No	No	Yes	Yes	Yes	Yes	Yes	Yes	Yes	Yes	Yes	Yes	Yes	Yes	Yes	Yes	Yes	Yes
